# Supplementary material for: Poly[bis­(μ2-pyrazine-2-carboxyl­ato)-κ3 N 1,O:O′;κ3 N 1,O:O-cadmium(II)]
Source: Acta Crystallogr Sect E Struct Rep Online. 2009 Dec 24;66(Pt 1):m93. doi: 10.1107/S1600536809053525 (PMC2980228; doi:10.1107/S1600536809053525)
Supplement: Supplementary file 2 [file e-66-00m93-Isup2.hkl]

# 
# h,k,l, Fc-squared, Fo-squared, sigma(Fo-squared) and status flag 
# 
data_I
_shelx_title ' 1 in P2(1)/c' 
_shelx_refln_list_code          4 
_shelx_F_calc_maximum      194.04 
_exptl_crystal_F_000       696.00 
_reflns_d_resolution_high  0.7702 
 
loop_ 
 _symmetry_equiv_pos_as_xyz 
 'x, y, z' 
 '-x, y+1/2, -z+1/2' 
 '-x, -y, -z' 
 'x, -y-1/2, z-1/2' 
 
_cell_length_a    10.3041 
_cell_length_b    11.0443 
_cell_length_c    10.2739 
_cell_angle_alpha  90.000 
_cell_angle_beta  107.885 
_cell_angle_gamma  90.000 
 
_shelx_F_squared_multiplier     1.000 
 
loop_ 
 _refln_index_h 
 _refln_index_k 
 _refln_index_l 
 _refln_F_squared_calc 
 _refln_F_squared_meas 
 _refln_F_squared_sigma 
 _refln_observed_status 
   2   0   0    16537.25    16133.22    179.00 o 
   3   0   0    36062.20    34609.23    237.82 o 
   4   0   0    33934.61    34153.14    260.14 o 
   5   0   0     7174.18     6895.14    176.66 o 
   6   0   0    19282.13    19417.37    230.31 o 
   7   0   0    10887.14    11095.33    182.29 o 
   8   0   0     6645.36     6803.54    150.05 o 
   9   0   0     6651.08     6387.13    160.77 o 
  10   0   0      512.48      377.18    104.86 o 
  11   0   0      238.14      282.04    154.18 o 
  12   0   0     1482.00     1267.60    180.29 o 
   2   1   0     2295.02     2122.90     24.26 o 
   3   1   0        5.34       14.82      7.42 o 
   4   1   0      758.62      736.62     21.39 o 
   5   1   0     2985.88     3010.82     48.47 o 
   6   1   0      435.02      406.60     24.73 o 
   7   1   0      639.45      706.53     44.27 o 
   8   1   0      375.44      406.43     47.15 o 
   9   1   0       38.43      294.89     48.27 o 
  10   1   0      423.71      459.68     58.29 o 
  11   1   0      386.19      542.85     91.40 o 
  12   1   0      549.09      514.87    125.19 o 
   0   2   0      866.60      791.15     32.74 o 
   1   2   0      478.38      555.31     14.93 o 
   2   2   0    10011.19    10142.51     55.53 o 
   3   2   0      275.79      310.81     24.28 o 
   4   2   0     4802.90     4941.66     97.93 o 
   5   2   0     1083.62     1087.39     46.61 o 
   6   2   0        2.93        8.36     21.39 o 
   7   2   0      450.75      434.56     46.25 o 
   8   2   0      184.54      172.00     41.07 o 
   9   2   0       12.80       73.86     43.86 o 
  10   2   0      130.42      175.38     96.57 o 
  11   2   0      133.38      297.18     84.42 o 
  12   2   0        1.61       49.53     89.46 o 
   1   3   0     2225.18     2197.40     29.84 o 
   2   3   0       10.77        8.07     10.78 o 
   3   3   0      195.99      272.15     31.25 o 
   4   3   0     1062.20     1123.30     38.14 o 
   5   3   0        0.53       39.91     28.79 o 
   6   3   0       93.70      144.54     29.48 o 
   7   3   0       19.68       24.73     32.62 o 
   8   3   0        2.56        2.71     28.76 o 
   9   3   0       85.56       29.12     40.16 o 
  10   3   0       21.15       75.08     49.45 o 
  11   3   0      136.25      148.09     63.06 o 
  12   3   0       54.20       55.48     96.10 o 
   0   4   0     5460.34     5292.97    103.37 o 
   1   4   0    19953.04    19940.08    171.68 o 
   2   4   0    23492.44    24266.05    147.31 o 
   3   4   0    12714.77    12753.24    102.07 o 
   4   4   0    10497.53    10467.45    124.50 o 
   5   4   0    12283.65    12532.55    151.08 o 
   6   4   0     6081.49     6355.23    124.97 o 
   7   4   0     4664.25     4636.68    106.54 o 
   8   4   0     3417.42     3483.20    101.07 o 
   9   4   0     2935.20     3124.96    104.91 o 
  10   4   0     1900.66     1716.26     97.29 o 
  11   4   0     1676.63     1729.87    103.77 o 
  12   4   0      894.35     1073.68    155.27 o 
   1   5   0      473.59      443.42     21.83 o 
   2   5   0      402.17      441.56     23.52 o 
   3   5   0      153.67      139.38     16.85 o 
   4   5   0       88.70      101.19     24.84 o 
   5   5   0      112.46      125.98     29.18 o 
   6   5   0      202.39      196.19     35.48 o 
   7   5   0      897.10     1027.89     60.47 o 
   8   5   0       14.64       50.67     46.41 o 
   9   5   0      452.32      481.54     59.75 o 
  10   5   0      445.63      564.75     71.43 o 
  11   5   0      218.62      148.84     68.47 o 
   0   6   0     6295.91     6294.66    114.30 o 
   1   6   0     2698.77     2726.53     51.26 o 
   2   6   0       17.64        0.06     15.02 o 
   3   6   0      522.12      516.34     26.53 o 
   4   6   0     1563.01     1474.22     38.31 o 
   5   6   0     1685.75     1663.87     59.74 o 
   6   6   0      441.46      477.82     44.02 o 
   7   6   0     1266.65     1413.19     69.93 o 
   8   6   0     1815.12     1843.63     84.99 o 
   9   6   0     1046.09      943.74     74.49 o 
  10   6   0       47.42       46.34     88.46 o 
  11   6   0      170.86      373.64     92.24 o 
   1   7   0      446.75      465.42     41.70 o 
   2   7   0        9.24       12.46     19.12 o 
   3   7   0       12.30       43.82     26.69 o 
   4   7   0      474.26      476.84     30.92 o 
   5   7   0      101.06      134.96     37.47 o 
   6   7   0       26.48      141.41     49.80 o 
   7   7   0      300.21      430.55     51.17 o 
   8   7   0        9.94       66.59     48.73 o 
   9   7   0        0.23      -58.79     58.79 o 
  10   7   0      187.81      136.32     82.02 o 
  11   7   0        7.89       99.01    103.30 o 
   0   8   0     8291.90     8422.35    168.25 o 
   1   8   0     4213.27     4317.25     87.52 o 
   2   8   0     4885.12     4789.36     92.88 o 
   3   8   0     4284.94     4416.28     81.92 o 
   4   8   0     2625.15     2472.93     61.46 o 
   5   8   0     1292.71     1252.76     64.12 o 
   6   8   0     3990.67     3794.24    107.36 o 
   7   8   0     2123.89     2101.97     88.65 o 
   8   8   0     1112.43     1028.80     77.82 o 
   9   8   0     1087.97     1206.65    104.96 o 
  10   8   0      819.91      986.66    135.31 o 
   1   9   0       15.99       17.62     26.40 o 
   2   9   0       57.82       51.62     36.30 o 
   3   9   0      163.88      135.75     33.23 o 
   4   9   0      406.08      381.36     54.87 o 
   5   9   0      388.73      401.09     53.53 o 
   6   9   0      150.13      199.98     61.35 o 
   7   9   0      507.22      482.88     65.07 o 
   8   9   0      510.88      659.56     87.26 o 
   9   9   0      319.13      241.07    144.50 o 
   0  10   0     1685.44     1644.57    154.62 o 
   1  10   0     2174.47     2114.06     70.46 o 
   2  10   0     3574.39     3431.42    106.67 o 
   3  10   0     2534.75     2399.30     75.03 o 
   4  10   0     3106.42     3201.31     99.90 o 
   5  10   0     1584.45     1432.59     85.03 o 
   6  10   0     1016.08      937.96     81.43 o 
   7  10   0      515.52      414.23     81.29 o 
   8  10   0      513.65      854.88    128.03 o 
   9  10   0      357.91      548.85    139.53 o 
   1  11   0       28.06       26.40     48.45 o 
   2  11   0      118.40      162.23     50.28 o 
   3  11   0       19.16      161.91     71.34 o 
   4  11   0        9.73      105.45     48.46 o 
   5  11   0       57.59       93.75    120.31 o 
   6  11   0        0.23       49.06     79.38 o 
   7  11   0       10.67       50.73     86.90 o 
   8  11   0       10.29       90.96    126.70 o 
   0  12   0      270.81      366.19     93.70 o 
   1  12   0      274.63      325.26     57.96 o 
   2  12   0      486.03      555.66     58.79 o 
   3  12   0      226.50      403.53     68.99 o 
   4  12   0      139.05      375.44     84.38 o 
   5  12   0      322.32      344.68    107.01 o 
   6  12   0      369.00      603.80    158.66 o 
   1  13   0        0.57       19.57     44.94 o 
   2  13   0        3.42      196.98    110.66 o 
   3  13   0       62.76      219.60    154.37 o 
   4  13   0        1.61      186.26    130.57 o 
   5  13   0        9.59      -17.44     97.41 o 
   0  14   0      786.63      556.00    189.13 o 
   1  14   0      799.06      728.71    150.57 o 
   2  14   0     1384.21     1302.00    169.30 o 
 -12   1   1      782.62      710.83    106.25 o 
 -11   1   1     1111.32     1225.58    160.62 o 
 -10   1   1     1468.78     1574.11     82.67 o 
  -9   1   1     2085.24     2040.57     77.67 o 
  -8   1   1     2182.29     2153.24     64.42 o 
  -7   1   1     3899.80     3845.99     68.54 o 
  -6   1   1     2113.96     2026.88     43.93 o 
  -5   1   1     1421.34     1318.81     52.27 o 
  -4   1   1     3872.37     3892.20     47.92 o 
  -3   1   1     2784.12     2727.69     35.66 o 
  -2   1   1     4312.43     4014.66     66.30 o 
  -1   1   1     8400.14     8071.24     77.63 o 
   1   1   1     1623.14     1712.67     31.66 o 
   2   1   1     8293.59     8381.89     69.97 o 
   3   1   1     5333.86     5440.53     55.32 o 
   4   1   1     3436.35     3502.37     49.99 o 
   5   1   1     1860.47     1858.96     41.49 o 
   6   1   1     2929.63     2930.92     64.90 o 
   7   1   1     2469.53     2485.38     59.93 o 
   8   1   1     1380.20     1290.79     68.57 o 
   9   1   1      348.15      409.83     52.32 o 
  10   1   1      259.89      297.45     54.68 o 
  11   1   1      431.70      516.06     98.48 o 
  12   1   1      175.26      177.09     95.40 o 
 -12   2   1       51.38      159.71     81.88 o 
 -11   2   1       89.74      152.86     88.19 o 
 -10   2   1        4.57       81.27     68.09 o 
  -9   2   1       19.94       78.77     49.20 o 
  -8   2   1      364.84      435.82     55.84 o 
  -7   2   1      434.37      433.53     38.14 o 
  -6   2   1     2790.29     2729.70     68.91 o 
  -5   2   1     1970.48     1858.63     34.47 o 
  -4   2   1     8620.79     8739.06    129.59 o 
  -3   2   1     6963.84     7111.12     58.53 o 
  -2   2   1    11183.47    11063.75     67.78 o 
  -1   2   1     1613.42     1662.75     41.59 o 
   0   2   1    26387.53    26486.83    127.74 o 
   1   2   1    37651.81    37173.75    122.94 o 
   2   2   1    21743.32    22530.87    166.34 o 
   3   2   1    14552.01    14976.52    100.33 o 
   4   2   1    14432.76    14782.34    111.74 o 
   5   2   1     8106.87     7991.89     97.45 o 
   6   2   1     6210.62     5885.59    101.81 o 
   7   2   1     4919.67     4693.58    131.52 o 
   8   2   1     4049.22     4003.39    102.79 o 
   9   2   1     4768.27     4749.94    122.36 o 
  10   2   1     2630.66     2616.85    107.71 o 
  11   2   1     1154.39     1013.37    109.80 o 
  12   2   1      857.78     1181.46    122.11 o 
 -12   3   1     1155.34      931.90    110.64 o 
 -11   3   1     2066.02     2064.68    102.37 o 
 -10   3   1     4423.90     4289.20    145.52 o 
  -9   3   1     5077.67     5314.52    212.68 o 
  -8   3   1     1119.20     1199.12     61.86 o 
  -7   3   1     2151.24     2201.16     80.77 o 
  -6   3   1     6104.61     6188.52    103.96 o 
  -5   3   1    11733.93    12247.67    139.60 o 
  -4   3   1    14230.82    14479.69    161.08 o 
  -3   3   1     8711.24     8802.44     67.19 o 
  -2   3   1    13272.19    13252.62     87.52 o 
  -1   3   1     7634.84     7702.05     61.88 o 
   0   3   1     3222.32     3097.36     36.52 o 
   1   3   1       75.00       63.92      9.26 o 
   2   3   1     9691.71     9894.47     78.27 o 
   3   3   1    16108.53    16878.47    111.81 o 
   4   3   1     8564.93     8729.54     89.16 o 
   5   3   1     3441.69     3234.80    103.71 o 
   6   3   1     1306.17     1369.21     53.85 o 
   7   3   1      624.18      634.56     48.42 o 
   8   3   1      694.25      590.09     53.39 o 
   9   3   1      786.16      833.46     67.43 o 
  10   3   1      760.12      697.35     74.93 o 
  11   3   1      698.63      583.63     79.67 o 
  12   3   1      354.18      466.42    125.89 o 
 -12   4   1       25.11      110.00     86.31 o 
 -11   4   1       16.23      137.63     64.10 o 
 -10   4   1        0.55       47.03     61.64 o 
  -9   4   1        0.06       68.09     65.97 o 
  -8   4   1       38.61       71.58     38.41 o 
  -7   4   1        9.55       50.94     33.51 o 
  -6   4   1      677.26      625.53     42.38 o 
  -5   4   1      210.36      215.61     27.46 o 
  -4   4   1      994.34     1077.39     38.54 o 
  -3   4   1       33.06       79.39     12.34 o 
  -2   4   1       93.61      124.01     13.71 o 
  -1   4   1      107.97      160.11     15.25 o 
   0   4   1      114.72       91.65     16.33 o 
   1   4   1     1064.18     1037.43     25.11 o 
   2   4   1     1603.43     1595.77     31.97 o 
   3   4   1      719.33      727.49     27.83 o 
   4   4   1      374.22      380.44     35.82 o 
   5   4   1      336.54      344.07     33.65 o 
   6   4   1      253.99      355.06     41.07 o 
   7   4   1      240.05      350.02     44.83 o 
   8   4   1      772.08      678.05     63.35 o 
   9   4   1      583.74      601.22    102.86 o 
  10   4   1      349.89      478.41     72.32 o 
  11   4   1      186.98      322.40     85.32 o 
 -12   5   1      248.96      276.77    144.19 o 
 -11   5   1      305.68      342.40     72.31 o 
 -10   5   1      523.42      570.87     69.16 o 
  -9   5   1       69.81      105.29     47.13 o 
  -8   5   1       29.22       91.83     76.11 o 
  -7   5   1      828.24      758.47     55.74 o 
  -6   5   1      389.47      416.99     40.78 o 
  -5   5   1      783.97      763.16     44.08 o 
  -4   5   1     1791.94     1739.17     49.07 o 
  -3   5   1     2080.03     2024.66     40.97 o 
  -2   5   1       10.72        2.18     12.36 o 
  -1   5   1      744.91      767.78     28.18 o 
   0   5   1      445.59      454.14     29.73 o 
   1   5   1     1021.69      980.40     28.95 o 
   2   5   1     4449.86     4528.36     83.20 o 
   3   5   1      663.59      645.33     26.57 o 
   4   5   1     1205.11     1141.66     30.49 o 
   5   5   1     1066.37     1060.23     54.19 o 
   6   5   1     1052.74     1014.31     62.04 o 
   7   5   1       39.86      178.01     52.68 o 
   8   5   1      234.89      327.88     53.39 o 
   9   5   1      502.76      606.16     72.05 o 
  10   5   1      167.31      303.74     72.06 o 
  11   5   1       11.75      179.02     85.77 o 
 -11   6   1       14.03      145.46    121.12 o 
 -10   6   1        7.11       69.78     63.47 o 
  -9   6   1      379.20      379.09     59.94 o 
  -8   6   1      110.77      166.26     48.09 o 
  -7   6   1      412.96      397.64     48.31 o 
  -6   6   1     1271.58     1227.57     56.85 o 
  -5   6   1     2043.43     2128.74     81.47 o 
  -4   6   1      196.03      190.64     24.28 o 
  -3   6   1     1185.04     1055.76     34.74 o 
  -2   6   1     3199.92     3291.20     57.20 o 
  -1   6   1     2740.01     2824.40     51.85 o 
   0   6   1     6512.83     6560.57    133.98 o 
   1   6   1     3248.71     3273.28     57.08 o 
   2   6   1     3775.30     3681.05     72.08 o 
   3   6   1     5971.27     6174.35     86.66 o 
   4   6   1     4150.00     3926.62     93.01 o 
   5   6   1     1489.46     1596.45     77.84 o 
   6   6   1     2879.19     2917.00     85.12 o 
   7   6   1     5159.27     5001.90    119.04 o 
   8   6   1     1152.25     1270.24     78.56 o 
   9   6   1     1575.09     1550.24     94.17 o 
  10   6   1     1329.95     1474.80    120.17 o 
  11   6   1      929.78      941.96    117.00 o 
 -11   7   1     1569.06     1441.29    199.51 o 
 -10   7   1     1204.13     1245.93     97.05 o 
  -9   7   1     2463.24     2414.29    105.45 o 
  -8   7   1     3417.00     3383.65    110.80 o 
  -7   7   1     5122.98     5165.41    121.95 o 
  -6   7   1     3597.18     3620.08     95.13 o 
  -5   7   1     6429.04     6364.53    120.32 o 
  -4   7   1     3925.74     3776.92     83.31 o 
  -3   7   1     6009.29     6222.83     90.43 o 
  -2   7   1     4847.45     4569.35     75.27 o 
  -1   7   1     8230.55     8164.48    104.98 o 
   0   7   1     8478.83     8364.73    105.48 o 
   1   7   1     4779.67     4674.24     76.66 o 
   2   7   1     5098.59     5190.13     82.40 o 
   3   7   1     1979.31     2045.48     56.27 o 
   4   7   1     2616.05     2519.54     58.14 o 
   5   7   1      582.57      645.24     48.77 o 
   6   7   1     2596.13     2629.06     86.91 o 
   7   7   1      942.98      846.83     64.77 o 
   8   7   1     1205.88     1203.05     93.23 o 
   9   7   1      329.49      299.24     78.58 o 
  10   7   1      197.46      182.96    107.78 o 
 -10   8   1        9.57       31.44     74.32 o 
  -9   8   1        6.48      136.21    108.25 o 
  -8   8   1       18.11       87.16     64.21 o 
  -7   8   1      565.36      553.86     58.47 o 
  -6   8   1       13.44       -3.03     31.09 o 
  -5   8   1       31.43       64.64     34.67 o 
  -4   8   1      639.72      633.43     48.46 o 
  -3   8   1     1115.90     1132.55     45.88 o 
  -2   8   1      123.65      170.23     33.72 o 
  -1   8   1      659.20      621.83     37.67 o 
   0   8   1     1725.37     1738.13     52.46 o 
   1   8   1      557.66      544.30     36.09 o 
   2   8   1      981.54     1004.63     45.49 o 
   3   8   1      692.81      748.56     40.48 o 
   4   8   1     1022.21      977.60     56.11 o 
   5   8   1     2887.91     2687.62     85.27 o 
   6   8   1     1193.56     1157.22     68.42 o 
   7   8   1      581.61      640.46     78.46 o 
   8   8   1      568.86      680.12     92.61 o 
   9   8   1     1012.28     1212.03    114.53 o 
  10   8   1      222.26      353.40    172.19 o 
 -10   9   1        3.19      165.16    197.23 o 
  -9   9   1        0.71      -85.62     92.87 o 
  -8   9   1       76.04      143.28     89.52 o 
  -7   9   1       63.46      173.97     68.19 o 
  -6   9   1        3.14       52.77     46.95 o 
  -5   9   1       74.46       89.31     41.22 o 
  -4   9   1      171.87      185.67     44.28 o 
  -3   9   1       30.64       26.56     28.65 o 
  -2   9   1        8.49       35.84     30.99 o 
  -1   9   1       17.31      118.19     36.25 o 
   0   9   1       54.14       54.04     34.02 o 
   1   9   1      103.31      137.48     31.80 o 
   2   9   1       27.27       43.30     35.14 o 
   3   9   1       18.40      103.32     37.19 o 
   4   9   1       23.85      117.71     41.39 o 
   5   9   1      104.03       60.93     44.74 o 
   6   9   1       63.61      197.85     63.51 o 
   7   9   1        1.34       14.69     66.98 o 
   8   9   1        0.68       87.55     88.79 o 
   9   9   1       21.68      333.77    105.33 o 
  -9  10   1      116.62      129.84     97.45 o 
  -8  10   1      109.85      175.47     93.57 o 
  -7  10   1      150.61      238.81     71.72 o 
  -6  10   1      590.19      811.46    106.03 o 
  -5  10   1       86.95       97.95     63.95 o 
  -4  10   1      488.93      536.45     55.58 o 
  -3  10   1      480.44      509.75     46.54 o 
  -2  10   1      481.86      522.28     47.67 o 
  -1  10   1      263.78      355.96     45.33 o 
   0  10   1      801.83      775.58     49.88 o 
   1  10   1      403.75      458.51     43.15 o 
   2  10   1      689.96      612.68     48.68 o 
   3  10   1      471.76      465.05     44.87 o 
   4  10   1      356.22      379.58     53.84 o 
   5  10   1      537.54      584.36     77.68 o 
   6  10   1      608.11      620.76     83.03 o 
   7  10   1      217.18      228.71     76.39 o 
   8  10   1      399.10      560.66    129.80 o 
  -8  11   1      762.58      728.97    123.01 o 
  -7  11   1     1507.38     1481.75    243.92 o 
  -6  11   1     2160.10     2036.99    120.33 o 
  -5  11   1     1230.64     1291.15    123.80 o 
  -4  11   1     1824.40     1894.10    108.21 o 
  -3  11   1     3323.15     3374.70    108.54 o 
  -2  11   1     1580.30     1594.87     68.29 o 
  -1  11   1      556.11      582.23     65.29 o 
   0  11   1     1733.16     1652.36     74.85 o 
   1  11   1     1564.40     1601.37     86.89 o 
   2  11   1     1184.44     1095.97     83.43 o 
   3  11   1     1114.74     1049.82     72.81 o 
   4  11   1      826.29      960.85     86.76 o 
   5  11   1      727.29      625.35    124.95 o 
   6  11   1      641.90      541.12     94.13 o 
   7  11   1      188.77      313.69    110.15 o 
  -7  12   1        4.94      139.06    147.54 o 
  -6  12   1      196.72      279.72     95.96 o 
  -5  12   1      257.52      367.48     96.70 o 
  -4  12   1      181.25      185.36     67.28 o 
  -3  12   1       29.13       46.97    117.52 o 
  -2  12   1     1133.32     1104.22     70.85 o 
  -1  12   1      830.86      833.94     80.15 o 
   0  12   1      586.06      579.24     65.15 o 
   1  12   1      398.65      448.24     55.58 o 
   2  12   1     1230.42     1348.65     84.16 o 
   3  12   1      717.11      679.38     90.68 o 
   4  12   1      646.68      726.99     94.46 o 
   5  12   1      529.69      584.47    112.43 o 
   6  12   1      583.14      628.14    119.95 o 
  -5  13   1       84.69       99.70    131.15 o 
  -4  13   1        0.58      203.77    118.52 o 
  -3  13   1       11.34      137.81     91.26 o 
  -2  13   1       74.34       41.94     63.17 o 
  -1  13   1       87.00       54.70     81.83 o 
   0  13   1       71.66      156.30    107.11 o 
   1  13   1      255.30      146.88     73.22 o 
   2  13   1       34.15       80.79     80.37 o 
   3  13   1       50.64      220.54    134.75 o 
   4  13   1       60.47       29.11     80.28 o 
  -2  14   1        5.33      214.53    318.82 o 
  -1  14   1       32.87      -16.99     79.29 o 
   0  14   1       36.84      143.06    146.41 o 
   1  14   1       57.91      128.49    127.31 o 
   2  14   1       69.03      124.25    120.05 o 
 -13   0   2      829.55     1147.88    184.08 o 
 -12   0   2     1191.01     1061.07    150.56 o 
 -11   0   2      729.97      737.15    155.83 o 
 -10   0   2      771.53      854.33     78.65 o 
  -9   0   2     4216.63     4369.60    129.04 o 
  -8   0   2     2582.96     2622.89     93.60 o 
  -7   0   2     4665.91     4579.88    110.26 o 
  -6   0   2     8388.82     8468.58    191.74 o 
  -5   0   2     3261.34     3035.83     71.92 o 
  -4   0   2      367.75      447.51     28.26 o 
  -3   0   2     4929.03     4954.46     80.83 o 
  -2   0   2       62.10       64.98     12.62 o 
  -1   0   2    12660.78    12072.83    167.98 o 
   0   0   2     7847.57     7955.94     75.27 o 
   1   0   2     5511.07     5603.51     67.62 o 
   2   0   2     3365.48     3401.03     58.59 o 
   3   0   2     1172.60     1259.76     56.54 o 
   4   0   2     3089.46     3184.78    121.57 o 
   5   0   2      455.07      482.18     39.06 o 
   6   0   2      271.79      224.05     39.85 o 
   7   0   2       11.34       -7.23     34.53 o 
   8   0   2        0.95       -9.13     37.57 o 
   9   0   2      169.15      154.95     56.10 o 
  10   0   2      534.03      601.65    118.29 o 
  11   0   2      601.98      607.49    154.05 o 
 -13   1   2      621.94      661.81    116.04 o 
 -12   1   2      961.69     1115.40    146.20 o 
 -11   1   2      551.00      745.22     99.83 o 
 -10   1   2     1760.24     1789.23     83.01 o 
  -9   1   2     2987.55     2969.19     75.50 o 
  -8   1   2     4170.39     4207.99     80.02 o 
  -7   1   2     2549.67     2582.72     57.40 o 
  -6   1   2     2344.44     2278.89     47.85 o 
  -5   1   2     2672.31     2576.27     46.06 o 
  -4   1   2     5117.99     5210.80     59.36 o 
  -3   1   2     4154.11     4231.54     47.52 o 
  -2   1   2     1334.49     1363.34     23.01 o 
  -1   1   2    23808.84    23421.97    100.06 o 
   0   1   2    14097.56    14119.30     99.16 o 
   1   1   2      943.97      881.98     19.53 o 
   2   1   2     3085.08     2960.03     38.48 o 
   3   1   2     9402.75     9296.53     83.92 o 
   4   1   2     7914.91     8282.64    113.57 o 
   5   1   2     7618.80     7758.52     94.92 o 
   6   1   2     7782.28     8050.89    107.02 o 
   7   1   2     3821.11     3702.78     78.86 o 
   8   1   2     3479.65     3354.49     81.48 o 
   9   1   2     2743.70     2577.00     94.26 o 
  10   1   2      757.26      780.94     92.83 o 
  11   1   2     1440.41     1341.69    119.95 o 
 -13   2   2       60.10      147.04    107.85 o 
 -12   2   2        0.17      -87.82     87.82 o 
 -11   2   2      233.67      303.76     71.53 o 
 -10   2   2        4.83       88.29     44.82 o 
  -9   2   2      312.11      297.42     48.74 o 
  -8   2   2      106.41      182.31     36.67 o 
  -7   2   2      127.30      132.21     26.00 o 
  -6   2   2        2.96       77.96     20.96 o 
  -5   2   2     1183.27     1267.35     32.32 o 
  -4   2   2       39.15      106.35     13.82 o 
  -3   2   2      111.01      141.33     11.72 o 
  -2   2   2     2194.84     2211.07     44.46 o 
  -1   2   2      578.52      562.30     20.68 o 
   0   2   2    11314.15    11619.90     93.73 o 
   1   2   2    16121.72    17050.29    123.36 o 
   2   2   2     8015.56     8456.32     71.43 o 
   3   2   2        2.64       12.99     17.45 o 
   4   2   2       25.63       36.62     15.87 o 
   5   2   2     2038.76     2015.28     46.56 o 
   6   2   2      114.00      133.46     32.72 o 
   7   2   2       13.75       65.92     37.70 o 
   8   2   2       34.91       52.66     39.32 o 
   9   2   2       37.15      100.74     46.60 o 
  10   2   2       35.46      121.94     76.61 o 
  11   2   2        0.20       97.55     79.45 o 
 -12   3   2      234.31      337.48     90.00 o 
 -11   3   2      452.80      573.36     69.51 o 
 -10   3   2     1080.96     1166.12     84.14 o 
  -9   3   2     2062.15     1934.55     78.08 o 
  -8   3   2       36.39      135.18     55.51 o 
  -7   3   2     2705.51     2731.23     72.87 o 
  -6   3   2     3136.19     3203.66     79.18 o 
  -5   3   2      628.20      642.57     25.02 o 
  -4   3   2     4423.00     4380.23     54.10 o 
  -3   3   2    11762.28    12100.88    112.88 o 
  -2   3   2     4762.88     4801.04     60.90 o 
  -1   3   2     1825.09     1780.38     27.20 o 
   0   3   2    12091.97    12237.69     81.90 o 
   1   3   2      467.35      424.96     10.44 o 
   2   3   2     6795.64     6715.37     72.68 o 
   3   3   2     6641.69     6744.83     73.28 o 
   4   3   2     3925.14     3982.90     59.55 o 
   5   3   2     2596.14     2559.69     52.35 o 
   6   3   2     3209.95     3145.52     79.00 o 
   7   3   2      874.34      879.85     54.67 o 
   8   3   2     1057.45     1021.87     64.87 o 
   9   3   2      833.67      804.75     68.28 o 
  10   3   2      597.61      517.32     72.09 o 
  11   3   2      451.95      440.07    116.72 o 
 -12   4   2      632.81      650.51    103.54 o 
 -11   4   2     1641.51     1600.50     97.60 o 
 -10   4   2     2719.36     2716.24    102.48 o 
  -9   4   2      705.84      817.46     62.68 o 
  -8   4   2     2547.11     2555.68     85.06 o 
  -7   4   2     4780.62     4454.78    109.78 o 
  -6   4   2     1631.42     1627.76     63.40 o 
  -5   4   2     2924.20     2707.81     65.80 o 
  -4   4   2     4892.99     4882.27     69.50 o 
  -3   4   2     1642.10     1616.65     36.35 o 
  -2   4   2     2837.48     2932.47     50.50 o 
  -1   4   2      458.23      411.83     18.00 o 
   0   4   2      498.52      546.30     19.35 o 
   1   4   2       14.36       75.71     17.83 o 
   2   4   2     1504.18     1484.92     35.76 o 
   3   4   2     1484.44     1538.84     43.02 o 
   4   4   2      138.37      176.74     27.86 o 
   5   4   2       89.32       96.13     34.97 o 
   6   4   2       62.62       98.18     36.16 o 
   7   4   2      728.58      742.00     59.17 o 
   8   4   2      237.01      305.67     52.83 o 
   9   4   2      291.29      396.81     63.15 o 
  10   4   2       39.43       32.84     64.31 o 
  11   4   2       82.18      107.11    107.61 o 
 -12   5   2      654.19      588.44    100.88 o 
 -11   5   2     1180.72     1227.57     91.27 o 
 -10   5   2      985.68      855.96     78.16 o 
  -9   5   2     4648.21     4752.75    127.06 o 
  -8   5   2     3954.69     3881.70    112.88 o 
  -7   5   2     4073.49     3873.92     94.02 o 
  -6   5   2     5445.31     5425.35    102.43 o 
  -5   5   2    13155.17    13110.16    155.12 o 
  -4   5   2    10528.12    10577.17    102.43 o 
  -3   5   2    12328.18    12609.94    118.37 o 
  -2   5   2    17229.78    17175.12    146.90 o 
  -1   5   2    11503.20    11513.98    105.35 o 
   0   5   2    21386.99    21381.94    178.70 o 
   1   5   2    12114.75    11797.66    106.02 o 
   2   5   2     6775.92     6825.68     77.48 o 
   3   5   2     6406.64     6440.94     84.23 o 
   4   5   2    12645.48    12877.58    123.32 o 
   5   5   2     3151.72     3054.52     83.76 o 
   6   5   2     3953.90     4010.98     98.33 o 
   7   5   2     3658.40     3545.84    101.67 o 
   8   5   2     2423.44     2431.21     98.78 o 
   9   5   2     1414.10     1287.84    100.95 o 
  10   5   2     1597.67     1698.12    120.59 o 
  11   5   2      870.21      780.17    109.01 o 
 -12   6   2      244.36      221.37    116.87 o 
 -11   6   2      133.55      125.95    106.31 o 
 -10   6   2      482.61      564.72     69.54 o 
  -9   6   2      546.67      520.49     63.48 o 
  -8   6   2      578.39      513.05     64.19 o 
  -7   6   2     1271.46     1210.73     61.33 o 
  -6   6   2     1500.73     1451.37     60.79 o 
  -5   6   2      141.63      246.73     59.65 o 
  -4   6   2      501.52      563.27     47.60 o 
  -3   6   2      724.61      848.16     40.39 o 
  -2   6   2      160.98      180.43     20.55 o 
  -1   6   2     1197.87     1230.41     49.36 o 
   0   6   2     2794.06     2845.82     53.62 o 
   1   6   2        5.76       70.62     19.38 o 
   2   6   2       29.41       79.45     18.76 o 
   3   6   2       18.14        0.62     15.06 o 
   4   6   2      105.43      101.34     22.04 o 
   5   6   2      459.80      406.14     40.05 o 
   6   6   2       77.94      107.39     39.34 o 
   7   6   2       14.07       44.81     45.23 o 
   8   6   2       22.43      131.05    120.66 o 
   9   6   2      116.94       50.89     62.96 o 
  10   6   2       73.71      148.05     82.82 o 
 -11   7   2      107.46      162.60     99.31 o 
 -10   7   2       49.94      117.03     69.68 o 
  -9   7   2       51.23       58.28     57.36 o 
  -8   7   2       86.40      158.24     57.15 o 
  -7   7   2        5.33      127.54     67.44 o 
  -6   7   2      124.03      100.32     36.46 o 
  -5   7   2       74.89       43.80     55.66 o 
  -4   7   2       20.97       46.83     20.86 o 
  -3   7   2      269.45      312.55     40.89 o 
  -2   7   2      337.49      373.94     29.71 o 
  -1   7   2       73.79       99.21     22.60 o 
   0   7   2        4.30       21.88     19.19 o 
   1   7   2      460.12      432.46     29.68 o 
   2   7   2      418.92      426.88     31.00 o 
   3   7   2      490.50      500.99     32.19 o 
   4   7   2       27.40       61.88     30.50 o 
   5   7   2      329.91      367.69     49.03 o 
   6   7   2      617.83      529.78     65.35 o 
   7   7   2      129.74      156.75     58.43 o 
   8   7   2        2.31      -11.28     53.28 o 
   9   7   2      389.32      451.10     88.29 o 
  10   7   2      263.94      322.00     99.44 o 
 -10   8   2      179.16      178.86     93.33 o 
  -9   8   2      621.49      666.08     95.35 o 
  -8   8   2      545.96      578.56     89.84 o 
  -7   8   2      598.41      601.84     64.76 o 
  -6   8   2       10.53      104.30     39.53 o 
  -5   8   2      226.33      268.42     40.75 o 
  -4   8   2      186.92      220.04     36.55 o 
  -3   8   2      572.40      638.14     39.81 o 
  -2   8   2      130.55      138.27     27.11 o 
  -1   8   2     2587.09     2527.11     62.88 o 
   0   8   2     1278.41     1306.34     88.42 o 
   1   8   2      136.62      178.22     27.87 o 
   2   8   2        8.89       97.17     35.54 o 
   3   8   2       38.32       50.54     32.25 o 
   4   8   2       50.49       27.13     27.65 o 
   5   8   2      204.26      258.89     59.00 o 
   6   8   2       14.01      150.34     68.45 o 
   7   8   2        0.09       21.08     78.59 o 
   8   8   2       22.03      102.12     72.28 o 
   9   8   2       23.47       44.75     81.89 o 
 -10   9   2     1377.68     1470.96    155.44 o 
  -9   9   2     1132.61     1167.50    108.65 o 
  -8   9   2      900.40      774.67     91.99 o 
  -7   9   2     2781.04     2726.97    144.94 o 
  -6   9   2     2033.01     2134.91    119.57 o 
  -5   9   2     2198.87     2283.12    101.64 o 
  -4   9   2     4436.07     4294.07     94.42 o 
  -3   9   2     4729.90     4476.71     90.35 o 
  -2   9   2     4824.18     4936.77     95.78 o 
  -1   9   2     3571.45     3477.96     81.16 o 
   0   9   2     2950.51     2960.37     93.23 o 
   1   9   2     2590.43     2469.94     67.71 o 
   2   9   2     5316.89     5163.22     98.83 o 
   3   9   2     3444.29     3200.99     83.10 o 
   4   9   2     2837.73     2878.00    113.51 o 
   5   9   2     3404.73     3350.62    133.51 o 
   6   9   2     2072.44     2364.23    119.18 o 
   7   9   2     1355.35     1501.29    112.04 o 
   8   9   2     1373.26     1341.25    113.81 o 
   9   9   2     1302.37     1377.15    141.70 o 
  -9  10   2      430.44      589.47    138.65 o 
  -8  10   2      224.96      343.27     86.07 o 
  -7  10   2      278.20      166.93    101.49 o 
  -6  10   2      152.74      294.84     72.06 o 
  -5  10   2      947.05     1006.07     84.10 o 
  -4  10   2      303.08      387.38     49.75 o 
  -3  10   2     1056.02      987.19     81.12 o 
  -2  10   2      501.73      532.76     46.63 o 
  -1  10   2      228.82      257.65     40.62 o 
   0  10   2        2.93       89.20     56.34 o 
   1  10   2      167.64      149.72     37.68 o 
   2  10   2      141.06      130.87     38.17 o 
   3  10   2       46.38      166.91     54.98 o 
   4  10   2      199.95      234.37     80.05 o 
   5  10   2       22.22      149.34     63.55 o 
   6  10   2       31.29       56.51     63.92 o 
   7  10   2       52.55       84.13     72.76 o 
   8  10   2       58.41       76.00     78.36 o 
  -8  11   2       10.58       41.71     91.41 o 
  -7  11   2       21.25       72.30     71.02 o 
  -6  11   2       18.92      211.66     98.89 o 
  -5  11   2      204.42      260.57     74.89 o 
  -4  11   2        5.33       24.09     56.86 o 
  -3  11   2      239.58      230.63     51.70 o 
  -2  11   2       11.69       46.30     37.22 o 
  -1  11   2       58.07       57.38     39.24 o 
   0  11   2        0.90      114.21     65.87 o 
   1  11   2       30.23       46.27     48.90 o 
   2  11   2       68.60      128.99     51.09 o 
   3  11   2       11.85       72.93     56.91 o 
   4  11   2       12.59       35.60     59.56 o 
   5  11   2        2.10       -8.08     60.07 o 
   6  11   2        0.37      220.24    115.07 o 
   7  11   2       61.15      -36.60     97.04 o 
  -7  12   2       67.27      200.79    108.49 o 
  -6  12   2       52.86      150.47     80.16 o 
  -5  12   2       28.59       -4.04     69.40 o 
  -4  12   2      180.31      308.99     79.69 o 
  -3  12   2        0.55      -63.02     85.21 o 
  -2  12   2        0.09       73.21     55.98 o 
  -1  12   2      113.46       96.69     57.92 o 
   0  12   2       24.65      117.05     44.54 o 
   1  12   2        3.90       11.97     44.61 o 
   2  12   2       10.99      129.74     75.43 o 
   3  12   2        6.15       67.17     76.30 o 
   4  12   2        5.75       17.34     62.85 o 
   5  12   2        3.10       33.35     81.85 o 
   6  12   2        1.72       44.63     91.65 o 
  -5  13   2     1055.71      810.70    128.14 o 
  -4  13   2      735.87      934.32    109.88 o 
  -3  13   2     1251.63     1293.89    113.52 o 
  -2  13   2     1526.86     1544.03    143.67 o 
  -1  13   2     1217.31     1169.61    108.22 o 
   0  13   2     1083.16     1252.50    106.14 o 
   1  13   2     1468.45     1389.39    135.03 o 
   2  13   2     1312.81     1422.04    210.67 o 
   3  13   2      823.36      971.85    105.66 o 
   4  13   2      811.97     1088.36    158.33 o 
  -2  14   2       51.18      274.20    170.59 o 
  -1  14   2       51.91      142.55    139.37 o 
   0  14   2       51.99       72.91     89.75 o 
   1  14   2       52.49        2.78     80.88 o 
 -13   1   3        4.50       21.78    101.48 o 
 -12   1   3        4.76      109.20     84.82 o 
 -11   1   3       16.08      220.10     92.35 o 
 -10   1   3       24.77      116.36     47.63 o 
  -9   1   3       14.22       64.60     34.85 o 
  -8   1   3      199.80      247.29     38.50 o 
  -7   1   3       31.98      121.55     28.19 o 
  -6   1   3      722.95      818.52     34.17 o 
  -5   1   3      488.83      559.52     27.05 o 
  -4   1   3       76.49      112.47     15.83 o 
  -3   1   3       11.36       21.93     15.76 o 
  -2   1   3      610.57      541.57     21.93 o 
  -1   1   3      187.71      208.24     13.46 o 
   0   1   3      879.06      879.78     20.15 o 
   1   1   3      370.11      393.36     15.64 o 
   2   1   3     2245.35     2294.81     38.12 o 
   3   1   3     2025.64     2019.75     43.17 o 
   4   1   3     2126.98     2108.00     45.96 o 
   5   1   3      799.62      718.22     34.56 o 
   6   1   3      928.68      954.01     44.17 o 
   7   1   3      932.19      966.39     48.86 o 
   8   1   3      820.43      767.63     53.32 o 
   9   1   3     1197.20     1137.35     88.76 o 
  10   1   3      583.49      785.84     96.60 o 
  11   1   3      340.70      488.26    116.31 o 
 -13   2   3     1915.58     1984.24    171.24 o 
 -12   2   3     1733.33     1605.03    116.85 o 
 -11   2   3     2888.83     2874.86    161.83 o 
 -10   2   3     5925.62     6044.58    139.26 o 
  -9   2   3     5369.47     5270.47    162.85 o 
  -8   2   3     4793.62     4671.36    110.99 o 
  -7   2   3    13464.52    13632.67    144.95 o 
  -6   2   3    12306.53    12581.71    127.18 o 
  -5   2   3    22837.57    23519.01    261.94 o 
  -4   2   3    18206.56    18066.41    162.54 o 
  -3   2   3    20160.73    20329.48    162.97 o 
  -2   2   3    12138.60    11917.82    108.34 o 
  -1   2   3    33486.73    33615.27    158.34 o 
   0   2   3    11394.75    11569.59     80.11 o 
   1   2   3     8626.63     8475.75     92.48 o 
   2   2   3    19349.97    19236.60    124.30 o 
   3   2   3    10775.16    10823.97    139.80 o 
   4   2   3     4788.12     4685.46     70.14 o 
   5   2   3     2226.60     2106.39     53.17 o 
   6   2   3     3235.43     3268.74     71.76 o 
   7   2   3     1598.66     1589.83     56.96 o 
   8   2   3     1875.06     1799.92     84.69 o 
   9   2   3      866.03      888.16     72.67 o 
  10   2   3      605.65      545.82     84.78 o 
  11   2   3      486.12      454.37    120.74 o 
 -13   3   3       17.30      169.12    217.45 o 
 -12   3   3        0.79       89.98     80.35 o 
 -11   3   3       27.91      109.09     55.50 o 
 -10   3   3      204.07      325.78     65.22 o 
  -9   3   3      267.54      223.95     45.00 o 
  -8   3   3      389.12      319.40     44.16 o 
  -7   3   3      415.42      424.13     28.67 o 
  -6   3   3      230.72      262.39     28.52 o 
  -5   3   3      326.78      349.01     40.07 o 
  -4   3   3      253.10      241.86     16.63 o 
  -3   3   3      425.61      397.51     25.90 o 
  -2   3   3     2065.44     2013.46     42.68 o 
  -1   3   3      791.19      844.24     34.97 o 
   0   3   3    12572.82    12928.64    111.92 o 
   1   3   3     2656.64     2725.86     51.98 o 
   2   3   3      873.50      905.89     73.10 o 
   3   3   3      726.56      757.99     39.71 o 
   4   3   3     1683.18     1627.59     45.76 o 
   5   3   3      838.10      845.96     42.25 o 
   6   3   3     1953.44     1926.31     55.68 o 
   7   3   3     3269.01     3301.15     97.70 o 
   8   3   3     1019.75     1052.92     72.32 o 
   9   3   3      911.50      889.08    111.73 o 
  10   3   3      488.05      790.66    126.10 o 
  11   3   3      502.64      545.94    132.39 o 
 -12   4   3      126.37      307.59    101.18 o 
 -11   4   3      218.11      254.87     65.39 o 
 -10   4   3      478.24      564.67     64.89 o 
  -9   4   3      637.58      818.33     97.17 o 
  -8   4   3       11.62       12.21     29.86 o 
  -7   4   3      206.43      196.58     35.38 o 
  -6   4   3     1388.01     1367.06     37.03 o 
  -5   4   3     4638.84     4632.34     63.83 o 
  -4   4   3       11.83        6.26     17.18 o 
  -3   4   3     3428.49     3594.97     64.14 o 
  -2   4   3     4229.07     4432.19     54.11 o 
  -1   4   3     4647.47     4573.80     54.81 o 
   0   4   3      533.35      556.37     19.55 o 
   1   4   3     1185.64     1146.24     39.79 o 
   2   4   3     4585.48     4557.16    107.67 o 
   3   4   3     4953.01     4620.38     68.29 o 
   4   4   3     1257.94     1226.38     37.93 o 
   5   4   3        4.52       58.39     23.85 o 
   6   4   3      856.22      900.83     54.47 o 
   7   4   3      601.38      618.10     66.04 o 
   8   4   3       28.37      117.44     84.75 o 
   9   4   3       16.82      231.56     91.52 o 
  10   4   3      186.18      422.28     84.96 o 
 -12   5   3        3.00       48.89     76.88 o 
 -11   5   3        0.07       37.38     68.30 o 
 -10   5   3       39.58       24.75     44.23 o 
  -9   5   3      282.94      310.18     49.96 o 
  -8   5   3      916.37      854.81     62.50 o 
  -7   5   3        1.56       66.73     55.13 o 
  -6   5   3       20.29       60.43     38.84 o 
  -5   5   3       96.86      105.06     30.18 o 
  -4   5   3      363.24      375.35     20.33 o 
  -3   5   3      185.47      189.62     15.42 o 
  -2   5   3     1116.89     1167.34     40.52 o 
  -1   5   3      585.25      555.94     31.66 o 
   0   5   3      573.85      581.39     27.88 o 
   1   5   3      285.69      324.80     27.84 o 
   2   5   3      243.77      222.33     21.36 o 
   3   5   3        0.59      -14.44     24.93 o 
   4   5   3      610.13      595.98     29.87 o 
   5   5   3      136.09      176.61     25.68 o 
   6   5   3     1610.36     1667.43     88.72 o 
   7   5   3      557.89      533.76     76.85 o 
   8   5   3      100.41      214.38     64.79 o 
   9   5   3       20.49       21.92     57.47 o 
  10   5   3      201.71      122.60     81.65 o 
 -12   6   3     1184.83      922.52    172.62 o 
 -11   6   3     1135.61     1191.23    111.69 o 
 -10   6   3     1253.39     1272.82    100.81 o 
  -9   6   3     2217.17     2133.16    111.08 o 
  -8   6   3     3336.49     3188.94     95.61 o 
  -7   6   3     5142.99     4882.56    126.02 o 
  -6   6   3     7140.02     6910.15    146.26 o 
  -5   6   3     4928.23     4603.70     99.69 o 
  -4   6   3     4456.15     4502.17     67.45 o 
  -3   6   3     3734.46     3680.60     58.27 o 
  -2   6   3     8124.54     8071.64    113.51 o 
  -1   6   3     6575.91     6734.56     85.60 o 
   0   6   3     8215.89     8240.00     96.26 o 
   1   6   3     8741.57     8712.93    108.78 o 
   2   6   3     6009.40     5886.65    103.96 o 
   3   6   3     2691.88     2747.82     73.04 o 
   4   6   3     1566.34     1606.00     71.73 o 
   5   6   3     1905.65     2015.98     94.32 o 
   6   6   3     2135.88     2045.07    101.69 o 
   7   6   3     1370.40     1484.43     98.39 o 
   8   6   3     1193.72     1279.00    142.29 o 
   9   6   3      486.22      590.49     99.04 o 
  10   6   3      334.51      501.96    103.80 o 
 -11   7   3        0.42      123.88     83.81 o 
 -10   7   3       23.38      152.33     79.44 o 
  -9   7   3       81.69      100.59     82.13 o 
  -8   7   3        0.15       63.55     81.23 o 
  -7   7   3      322.84      288.72     75.67 o 
  -6   7   3      602.00      689.81     67.35 o 
  -5   7   3      277.81      212.90     33.32 o 
  -4   7   3     1276.45     1186.75     40.55 o 
  -3   7   3     2062.79     1977.47     49.43 o 
  -2   7   3     1278.23     1245.13     56.16 o 
  -1   7   3     1738.90     1773.88     48.91 o 
   0   7   3     1481.69     1411.81     52.20 o 
   1   7   3      448.57      423.92     29.97 o 
   2   7   3     2296.65     2305.69     71.13 o 
   3   7   3     1295.34     1359.45     59.49 o 
   4   7   3     1232.60     1143.83     57.43 o 
   5   7   3     1042.04      982.64     78.20 o 
   6   7   3     1665.18     1544.95     95.18 o 
   7   7   3      178.20      296.85    103.87 o 
   8   7   3      702.01      867.64     99.54 o 
   9   7   3      752.92      691.07    103.45 o 
 -11   8   3      407.70      567.28    191.89 o 
 -10   8   3      622.53      641.97    103.62 o 
  -9   8   3     1149.40     1125.40    103.87 o 
  -8   8   3      877.59      964.27     93.81 o 
  -7   8   3     1071.41     1167.96     87.56 o 
  -6   8   3     1973.72     2002.57    100.23 o 
  -5   8   3     1401.65     1440.44     84.69 o 
  -4   8   3     2256.50     2319.83     96.89 o 
  -3   8   3     2576.17     2461.54     60.94 o 
  -2   8   3     2786.31     2795.61     77.52 o 
  -1   8   3     2407.45     2393.51     62.08 o 
   0   8   3     3318.15     3441.81     72.89 o 
   1   8   3     1766.18     1795.59     60.56 o 
   2   8   3     1534.75     1570.80     66.18 o 
   3   8   3     1718.04     1692.87     70.78 o 
   4   8   3     1399.35     1478.29     87.62 o 
   5   8   3     1089.88     1129.16     98.29 o 
   6   8   3      715.76      756.15     84.22 o 
   7   8   3      256.49      253.67     73.67 o 
   8   8   3      405.24      364.92     90.34 o 
   9   8   3      121.28      198.42     95.68 o 
 -10   9   3       28.53      160.38     88.77 o 
  -9   9   3        7.38       91.87    136.67 o 
  -8   9   3       86.44      149.66     75.71 o 
  -7   9   3       10.73       93.65     70.62 o 
  -6   9   3      205.94       84.39     61.48 o 
  -5   9   3       20.97      160.63     59.16 o 
  -4   9   3        0.49      193.83     50.42 o 
  -3   9   3      321.95      286.94     43.05 o 
  -2   9   3        1.95       31.25     47.14 o 
  -1   9   3       31.17       -8.30     24.88 o 
   0   9   3      185.76      186.07     42.82 o 
   1   9   3       38.47       85.42     42.57 o 
   2   9   3        5.32       45.13     38.99 o 
   3   9   3      209.12      309.59     52.15 o 
   4   9   3        3.37       57.88     53.99 o 
   5   9   3       21.70      139.63     71.31 o 
   6   9   3       25.25       64.30     79.03 o 
   7   9   3       19.80       32.55     75.73 o 
   8   9   3       33.30       20.06    193.12 o 
  -9  10   3      394.17      555.82    100.21 o 
  -8  10   3      579.84      525.02     93.65 o 
  -7  10   3     1549.87     1643.39    132.08 o 
  -6  10   3      346.83      421.89     75.15 o 
  -5  10   3      575.23      635.84     78.69 o 
  -4  10   3     1976.49     1931.47    100.08 o 
  -3  10   3     2684.85     2758.23     92.16 o 
  -2  10   3       83.47       93.82     35.08 o 
  -1  10   3     1379.00     1343.81     61.82 o 
   0  10   3     3029.82     2946.03     81.73 o 
   1  10   3     1493.62     1616.91     76.28 o 
   2  10   3      630.56      614.09     59.97 o 
   3  10   3      885.43      837.73     96.20 o 
   4  10   3      766.64      726.62     84.81 o 
   5  10   3      783.77      783.41     89.57 o 
   6  10   3      468.94      396.24     91.50 o 
   7  10   3       38.34      135.99     85.12 o 
  -8  11   3       61.14      363.66     96.52 o 
  -7  11   3      104.25      299.81     86.85 o 
  -6  11   3       38.60      272.03    165.92 o 
  -5  11   3       38.02      -42.56     73.86 o 
  -4  11   3      117.03      137.57     80.11 o 
  -3  11   3      181.01      288.78     53.01 o 
  -2  11   3      721.03      724.71     65.93 o 
  -1  11   3      688.54      778.42    100.42 o 
   0  11   3      708.92      715.63     66.20 o 
   1  11   3      438.68      408.37     61.28 o 
   2  11   3      462.52      457.74    120.56 o 
   3  11   3      267.82      183.00     80.78 o 
   4  11   3      532.77      511.19     93.19 o 
   5  11   3      607.76      532.12    101.10 o 
   6  11   3      480.29      402.50     95.21 o 
  -7  12   3     1271.35     1442.26    190.95 o 
  -6  12   3      829.07      885.45    104.06 o 
  -5  12   3     1555.40     1700.20    122.27 o 
  -4  12   3      799.14     1013.90    101.79 o 
  -3  12   3     1378.08     1442.19    102.35 o 
  -2  12   3     1271.01     1208.04     84.83 o 
  -1  12   3     1732.33     1695.85    110.76 o 
   0  12   3     1080.04     1087.17     93.61 o 
   1  12   3     1506.47     1546.62     95.62 o 
   2  12   3      852.97      870.00    126.75 o 
   3  12   3      547.61      397.32     90.44 o 
   4  12   3      488.35      321.02    105.09 o 
   5  12   3      303.39      177.00     90.03 o 
  -5  13   3       24.90       74.66     92.63 o 
  -4  13   3        0.18      205.86    118.88 o 
  -3  13   3       22.01      153.96     95.11 o 
  -2  13   3        0.00      507.17    342.21 o 
  -1  13   3       59.08      160.90     78.19 o 
   0  13   3        8.71      112.49     74.45 o 
   1  13   3        0.51       64.64     82.58 o 
   2  13   3       10.09       23.65    138.01 o 
   3  13   3       24.01       56.15     91.66 o 
 -13   0   4     1014.18     1023.60    157.63 o 
 -12   0   4      513.11      719.28    125.97 o 
 -11   0   4     1398.76     1401.10    133.43 o 
 -10   0   4     1895.12     1810.00    101.49 o 
  -9   0   4     3969.54     3939.90    123.20 o 
  -8   0   4     2093.40     2018.57    132.12 o 
  -7   0   4    10280.65    10626.52    211.93 o 
  -6   0   4     6876.00     6525.38    190.85 o 
  -5   0   4    18988.26    19826.29    231.48 o 
  -4   0   4    22809.68    23837.24    240.49 o 
  -3   0   4    22141.25    23271.77    226.69 o 
  -2   0   4    16349.95    16522.28    191.95 o 
  -1   0   4    16698.05    16717.37    263.08 o 
   0   0   4    10052.01    10318.44    127.57 o 
   1   0   4    16802.36    17723.43    267.73 o 
   2   0   4    16007.45    16748.05    192.06 o 
   3   0   4     8573.20     8770.01    158.38 o 
   4   0   4     8003.55     8080.93    145.21 o 
   5   0   4     9124.91     9096.46    288.81 o 
   6   0   4     2416.66     2400.69     95.99 o 
   7   0   4     1625.70     1609.17     87.50 o 
   8   0   4     3108.71     2847.23    125.14 o 
   9   0   4     1922.81     1872.72    174.62 o 
  10   0   4     1522.49     1175.31    160.82 o 
 -13   1   4      869.68      856.50    223.73 o 
 -12   1   4     1067.82     1245.61    108.06 o 
 -11   1   4     1637.08     1710.28     87.59 o 
 -10   1   4     2053.21     2005.45     82.68 o 
  -9   1   4     1591.97     1516.53     72.54 o 
  -8   1   4     1308.04     1283.62     50.84 o 
  -7   1   4     6584.80     6902.28    101.77 o 
  -6   1   4     2806.64     2789.48     63.17 o 
  -5   1   4     1044.51      919.27     33.37 o 
  -4   1   4      907.87      803.44     35.39 o 
  -3   1   4     6091.61     6342.51     70.98 o 
  -2   1   4     1835.78     1842.66     35.57 o 
  -1   1   4      415.49      417.68     19.72 o 
   0   1   4     2146.76     2114.93     36.57 o 
   1   1   4      704.56      643.92     24.11 o 
   2   1   4     1323.06     1378.71     38.60 o 
   3   1   4        3.54       18.97     20.80 o 
   4   1   4      101.64      172.48     24.02 o 
   5   1   4      170.49      224.05     28.83 o 
   6   1   4      631.42      623.45     55.05 o 
   7   1   4       25.09      151.28     56.53 o 
   8   1   4        7.93       64.95     41.79 o 
   9   1   4        0.09       58.60     51.93 o 
  10   1   4       24.11       93.11     86.38 o 
 -13   2   4        0.34     -180.90    213.24 o 
 -12   2   4        1.69       79.48     85.99 o 
 -11   2   4       19.74      124.64     61.95 o 
 -10   2   4       22.98       14.08     37.99 o 
  -9   2   4     1914.93     1844.55     76.18 o 
  -8   2   4      108.09      131.39     40.60 o 
  -7   2   4       33.98       49.13     26.88 o 
  -6   2   4      417.71      440.07     42.23 o 
  -5   2   4      315.04      310.77     22.65 o 
  -4   2   4      461.61      487.97     26.90 o 
  -3   2   4     1715.61     1771.00     48.11 o 
  -2   2   4     2818.02     2886.66     42.09 o 
  -1   2   4     4415.81     4617.43     55.76 o 
   0   2   4     3255.19     3398.64     44.96 o 
   1   2   4      120.65      126.80     20.77 o 
   2   2   4      785.06      812.52     33.31 o 
   3   2   4     1669.51     1657.63     43.41 o 
   4   2   4      287.50      300.74     26.39 o 
   5   2   4       85.65      121.32     30.40 o 
   6   2   4      295.50      299.79     36.04 o 
   7   2   4      694.56      738.11     50.78 o 
   8   2   4       29.96      103.54     49.11 o 
   9   2   4       16.60      130.84     63.93 o 
  10   2   4        0.23       41.20     93.98 o 
 -13   3   4       50.01      434.19    129.06 o 
 -12   3   4      326.90      363.07     87.95 o 
 -11   3   4      290.36      389.36     64.09 o 
 -10   3   4      708.57      601.19     62.67 o 
  -9   3   4      349.78      408.91     57.27 o 
  -8   3   4      741.41      736.07     45.87 o 
  -7   3   4      338.99      379.53     40.86 o 
  -6   3   4      676.53      636.49     36.22 o 
  -5   3   4     1002.06      919.71     35.58 o 
  -4   3   4     4425.04     4623.12     80.14 o 
  -3   3   4     5441.42     5525.58     84.35 o 
  -2   3   4     2372.56     2401.33     56.75 o 
  -1   3   4     6208.10     6403.49     85.16 o 
   0   3   4      437.25      395.83     31.83 o 
   1   3   4     1474.64     1413.49     72.99 o 
   2   3   4      978.02      991.79     41.55 o 
   3   3   4     2826.93     2744.03     64.87 o 
   4   3   4      129.70      177.68     30.09 o 
   5   3   4      947.24      957.25     43.77 o 
   6   3   4       55.49      126.43     37.41 o 
   7   3   4       45.43       82.68     46.36 o 
   8   3   4        0.17      104.45     87.82 o 
   9   3   4        4.33       27.45     75.00 o 
  10   3   4       26.11      -34.74     80.71 o 
 -12   4   4      734.84      690.68    101.25 o 
 -11   4   4      276.71      175.63     82.10 o 
 -10   4   4     1228.08     1182.03     74.98 o 
  -9   4   4     2189.55     2127.22     99.47 o 
  -8   4   4     1176.81     1118.18     61.32 o 
  -7   4   4     2095.70     2002.44     56.55 o 
  -6   4   4     4731.83     4505.88     70.37 o 
  -5   4   4     2807.18     2707.57     73.76 o 
  -4   4   4     6040.05     6143.23     96.39 o 
  -3   4   4     7974.20     8138.16    111.42 o 
  -2   4   4     4070.06     3926.59     70.46 o 
  -1   4   4    11106.60    11078.00     99.29 o 
   0   4   4    19980.14    20243.79    182.90 o 
   1   4   4     1965.14     1915.10     53.09 o 
   2   4   4     8652.08     8709.55    142.22 o 
   3   4   4    12319.20    12001.52    210.12 o 
   4   4   4     6165.67     6336.35    115.55 o 
   5   4   4     2009.04     2071.27     68.51 o 
   6   4   4     7073.98     7270.67    169.84 o 
   7   4   4     2748.21     2817.52    118.28 o 
   8   4   4     2287.22     2393.57    135.68 o 
   9   4   4     1945.70     1739.04    204.18 o 
  10   4   4     1006.92     1052.88    115.40 o 
 -12   5   4     1075.99     1239.91    119.99 o 
 -11   5   4     1349.62     1264.55    114.44 o 
 -10   5   4     1552.65     1633.17    106.56 o 
  -9   5   4     1044.28     1112.02     88.75 o 
  -8   5   4     3107.23     3147.94    117.76 o 
  -7   5   4     1560.44     1472.23     79.50 o 
  -6   5   4     1320.04     1267.24     51.47 o 
  -5   5   4     3496.83     3507.62     80.92 o 
  -4   5   4     1528.33     1544.77     51.38 o 
  -3   5   4     2013.25     1898.62     53.00 o 
  -2   5   4     3024.48     2805.73     64.39 o 
  -1   5   4     3793.96     3714.76     84.07 o 
   0   5   4      170.55      159.66     16.00 o 
   1   5   4     4047.54     3932.52     81.28 o 
   2   5   4     1222.59     1240.33     51.70 o 
   3   5   4      658.58      707.12     45.09 o 
   4   5   4      328.92      280.88     55.50 o 
   5   5   4     1406.09     1352.08     60.95 o 
   6   5   4      265.99      304.62     61.27 o 
   7   5   4      103.35      149.73     82.82 o 
   8   5   4       53.22       89.58     67.75 o 
   9   5   4       38.43      166.61     91.81 o 
  10   5   4       20.34       61.60     97.86 o 
 -12   6   4        0.20       59.21     86.03 o 
 -11   6   4      104.09      118.65    101.14 o 
 -10   6   4       32.06       29.77    107.73 o 
  -9   6   4       11.93        9.73     59.69 o 
  -8   6   4      140.37      192.60     59.28 o 
  -7   6   4       42.54      113.60     47.90 o 
  -6   6   4        1.75       16.24     44.33 o 
  -5   6   4      897.70      891.91     48.35 o 
  -4   6   4     1103.35     1055.53     49.87 o 
  -3   6   4      102.11      116.61     27.43 o 
  -2   6   4     1724.10     1700.66     42.03 o 
  -1   6   4     1216.22     1233.32     37.45 o 
   0   6   4     1022.54      959.42     39.85 o 
   1   6   4     2341.51     2181.78     64.93 o 
   2   6   4     3528.91     3404.86     84.60 o 
   3   6   4     1479.57     1406.70     61.82 o 
   4   6   4     3342.01     3143.39     88.53 o 
   5   6   4     1416.78     1323.00     99.63 o 
   6   6   4      964.53      997.82    118.48 o 
   7   6   4      678.79      707.89    102.93 o 
   8   6   4      693.74      638.45     94.51 o 
   9   6   4      303.96      244.55     90.98 o 
 -11   7   4       41.76       69.99     83.35 o 
 -10   7   4      107.66       74.62     68.31 o 
  -9   7   4      336.20      323.66     75.77 o 
  -8   7   4      149.95       97.03     59.39 o 
  -7   7   4       66.25       77.82     59.04 o 
  -6   7   4        0.10       36.45     48.07 o 
  -5   7   4      538.45      556.24     46.31 o 
  -4   7   4      155.69      215.64     38.55 o 
  -3   7   4       29.02       32.62     26.37 o 
  -2   7   4       28.87       30.35     20.50 o 
  -1   7   4       44.79       69.88     22.75 o 
   0   7   4        5.31       53.62     28.18 o 
   1   7   4      148.67      155.81     52.01 o 
   2   7   4      152.20      150.99     37.64 o 
   3   7   4       12.38       67.53     51.01 o 
   4   7   4      198.13      185.21     46.60 o 
   5   7   4       59.39       64.74     65.69 o 
   6   7   4       27.47       28.74     61.10 o 
   7   7   4       12.33       74.94     75.91 o 
   8   7   4        1.00      156.50    100.45 o 
   9   7   4       15.67      138.45    118.58 o 
 -11   8   4      676.96      507.90    109.86 o 
 -10   8   4      413.62      487.24    118.28 o 
  -9   8   4      316.18      414.49     83.31 o 
  -8   8   4      263.28      305.31    113.56 o 
  -7   8   4     1416.89     1488.54     96.74 o 
  -6   8   4     1945.11     1820.44    114.16 o 
  -5   8   4     3483.69     3272.29     92.21 o 
  -4   8   4     2546.53     2532.87    108.78 o 
  -3   8   4     4342.85     4368.68    109.74 o 
  -2   8   4     1895.80     1945.00     77.83 o 
  -1   8   4     1111.39     1052.36     45.84 o 
   0   8   4     1629.48     1653.94     83.18 o 
   1   8   4     5229.06     4996.85    114.35 o 
   2   8   4     4577.73     4483.31    128.95 o 
   3   8   4     2264.71     2151.69     82.71 o 
   4   8   4     2192.73     2187.86    107.52 o 
   5   8   4     1298.92     1338.91     96.79 o 
   6   8   4      772.36      764.60     91.76 o 
   7   8   4      443.00      448.21    109.18 o 
   8   8   4      656.30      759.56    116.85 o 
 -10   9   4     1833.03     1841.33    147.51 o 
  -9   9   4      980.76     1071.70    113.77 o 
  -8   9   4      807.12      843.08    119.16 o 
  -7   9   4     1149.17     1192.96    100.14 o 
  -6   9   4      540.49      605.10     76.81 o 
  -5   9   4      390.68      473.80     66.26 o 
  -4   9   4     1828.62     1921.22     81.40 o 
  -3   9   4     1548.43     1549.00     72.25 o 
  -2   9   4      160.33      263.26     63.14 o 
  -1   9   4      703.55      761.70     51.61 o 
   0   9   4       38.58       73.95     63.79 o 
   1   9   4       34.59      122.28     43.91 o 
   2   9   4      143.24      174.06     46.95 o 
   3   9   4      458.43      464.54     58.72 o 
   4   9   4      342.96      261.97     84.79 o 
   5   9   4      186.70      235.47     72.13 o 
   6   9   4       33.15      122.06     75.19 o 
   7   9   4        0.09       98.51     80.93 o 
  -9  10   4      313.92      385.48     99.74 o 
  -8  10   4      365.07      483.63     92.25 o 
  -7  10   4      600.91      743.90    127.52 o 
  -6  10   4      458.10      526.05     83.48 o 
  -5  10   4     1429.85     1540.69     99.82 o 
  -4  10   4      711.91      730.94     69.35 o 
  -3  10   4     1476.89     1323.76     77.98 o 
  -2  10   4     1156.19     1111.50     70.02 o 
  -1  10   4     1877.62     1824.88    105.47 o 
   0  10   4     1703.22     1719.32     82.04 o 
   1  10   4     1813.05     1760.73     84.10 o 
   2  10   4     1354.95     1246.34     76.53 o 
   3  10   4      802.09      873.35     87.78 o 
   4  10   4     1292.21     1299.33    102.62 o 
   5  10   4      622.93      652.57     93.02 o 
   6  10   4      693.08      806.41    109.72 o 
   7  10   4      592.20      807.30    178.90 o 
  -8  11   4       68.41      118.54    106.02 o 
  -7  11   4        1.43       70.38     75.58 o 
  -6  11   4      170.23      222.78    133.03 o 
  -5  11   4      104.17      210.11     84.45 o 
  -4  11   4        3.63       47.78     58.70 o 
  -3  11   4       53.19      159.81     50.91 o 
  -2  11   4       36.61       84.69     69.05 o 
  -1  11   4        0.13      132.65     62.03 o 
   0  11   4       16.84      125.79    107.89 o 
   1  11   4      192.33       81.14     52.38 o 
   2  11   4       11.14      172.07     76.68 o 
   3  11   4       27.78        4.03     75.31 o 
   4  11   4        5.41      202.92    140.37 o 
   5  11   4       20.88       30.13     75.53 o 
  -7  12   4      240.85      252.34    145.63 o 
  -6  12   4      125.54      344.19     87.91 o 
  -5  12   4       47.66       23.02     68.93 o 
  -4  12   4      340.97      376.09     81.36 o 
  -3  12   4      292.64      373.40     98.78 o 
  -2  12   4      324.68      367.51     81.94 o 
  -1  12   4      294.06      293.26     88.04 o 
   0  12   4      519.44      612.79     96.39 o 
   1  12   4      328.49      443.51     83.04 o 
   2  12   4      329.14      415.39    105.32 o 
   3  12   4      362.28      408.61    166.67 o 
   4  12   4      223.27      299.87    105.44 o 
  -4  13   4      225.38      384.08    118.35 o 
  -3  13   4       99.19      120.56    100.37 o 
  -2  13   4      277.10      428.23    173.11 o 
  -1  13   4      463.54      600.22    101.71 o 
   0  13   4      255.64      333.83     88.47 o 
   1  13   4      131.58      272.85    130.69 o 
   2  13   4      112.41      197.35    164.93 o 
 -13   1   5      807.23      696.45    133.24 o 
 -12   1   5      491.72      581.22    100.22 o 
 -11   1   5     1543.40     1537.48     86.71 o 
 -10   1   5     2876.57     2773.60     91.56 o 
  -9   1   5      672.08      704.54     50.35 o 
  -8   1   5     1033.13     1160.60     51.33 o 
  -7   1   5     5669.42     5847.70     96.23 o 
  -6   1   5     5656.48     5721.66     88.97 o 
  -5   1   5     5015.20     4841.70     74.84 o 
  -4   1   5     7133.95     7240.64     88.55 o 
  -3   1   5     6191.67     6277.88     78.36 o 
  -2   1   5     6468.61     6557.78     85.12 o 
  -1   1   5     9108.33     9313.30    111.21 o 
   0   1   5     2085.46     2081.83     43.30 o 
   1   1   5     5605.06     5533.48     73.33 o 
   2   1   5    10023.46    10169.58    110.49 o 
   3   1   5     3983.50     3970.21     77.66 o 
   4   1   5     1543.82     1567.12     49.60 o 
   5   1   5     2122.91     2158.28     62.50 o 
   6   1   5     1313.31     1152.53     55.37 o 
   7   1   5      521.44      511.93     51.88 o 
   8   1   5     1012.79      831.14     81.85 o 
   9   1   5      481.82      629.98    106.10 o 
  10   1   5      332.12      421.34    144.81 o 
 -13   2   5      263.51      373.52    124.55 o 
 -12   2   5      210.07      195.01     91.29 o 
 -11   2   5      147.26      203.06     57.79 o 
 -10   2   5      308.96      339.61     53.32 o 
  -9   2   5       20.18       21.67     33.11 o 
  -8   2   5      356.72      352.32     40.28 o 
  -7   2   5       79.90      102.51     35.42 o 
  -6   2   5       62.74      145.81     25.32 o 
  -5   2   5      115.46      128.86     32.09 o 
  -4   2   5      364.78      371.16     21.96 o 
  -3   2   5      779.63      826.37     27.60 o 
  -2   2   5      773.76      788.50     28.80 o 
  -1   2   5      160.64      166.31     18.50 o 
   0   2   5      552.40      533.53     45.59 o 
   1   2   5      543.01      527.22     54.09 o 
   2   2   5      861.05      837.21     39.66 o 
   3   2   5     1171.22     1196.24     39.72 o 
   4   2   5     1166.55     1146.32     43.87 o 
   5   2   5      189.20      190.22     31.61 o 
   6   2   5     1935.72     1916.50     65.89 o 
   7   2   5      837.55      922.08     74.23 o 
   8   2   5      356.34      418.36     73.41 o 
   9   2   5      519.91      556.19     89.04 o 
  10   2   5      623.91      427.55    166.12 o 
 -13   3   5      937.21      954.76    218.90 o 
 -12   3   5     1361.10     1264.38    133.89 o 
 -11   3   5     2059.78     2070.58    121.25 o 
 -10   3   5     2982.55     2658.00     99.46 o 
  -9   3   5     4538.66     4490.54    111.63 o 
  -8   3   5     4763.19     4654.09     97.77 o 
  -7   3   5     3749.00     3653.03    106.86 o 
  -6   3   5     5616.72     5541.36    121.86 o 
  -5   3   5     6736.29     6602.39    121.36 o 
  -4   3   5     4219.25     4044.20    133.68 o 
  -3   3   5     6873.76     6977.63    104.75 o 
  -2   3   5    10884.13    11235.66    147.19 o 
  -1   3   5    10274.72    10380.67    101.12 o 
   0   3   5     4439.99     4143.93     58.20 o 
   1   3   5     5736.91     5637.90     96.51 o 
   2   3   5     4519.36     4622.11     90.91 o 
   3   3   5     4653.10     4756.25     98.44 o 
   4   3   5     2505.39     2608.24     96.64 o 
   5   3   5     2288.48     2285.50     78.46 o 
   6   3   5     3799.69     3771.58    105.33 o 
   7   3   5     1919.09     1842.00    112.67 o 
   8   3   5     1102.89     1101.44    102.22 o 
   9   3   5      453.44      433.55     91.30 o 
 -12   4   5      157.80      262.56    123.42 o 
 -11   4   5      144.68      153.59     75.20 o 
 -10   4   5       57.11       65.42     72.47 o 
  -9   4   5      352.69      522.39     91.81 o 
  -8   4   5      536.52      503.10     66.84 o 
  -7   4   5       10.89        1.88     28.26 o 
  -6   4   5      189.54      188.02     35.29 o 
  -5   4   5       43.20       24.10     29.43 o 
  -4   4   5      242.08      277.64     34.60 o 
  -3   4   5      308.50      293.17     31.55 o 
  -2   4   5     1011.91      989.04     43.93 o 
  -1   4   5      867.60      917.09     34.05 o 
   0   4   5       23.98       70.58     40.80 o 
   1   4   5        0.60       48.68     26.25 o 
   2   4   5      532.69      550.54     49.45 o 
   3   4   5      304.57      288.70     40.35 o 
   4   4   5       75.19       81.72     37.66 o 
   5   4   5       45.47      -24.41     35.00 o 
   6   4   5      315.75      270.47     77.78 o 
   7   4   5      141.69      147.46    100.90 o 
   8   4   5      361.14      319.82     81.39 o 
   9   4   5       53.61      -53.48     75.47 o 
 -12   5   5       99.07       96.89     82.11 o 
 -11   5   5       44.73       88.78     72.06 o 
 -10   5   5      248.56      315.22    138.84 o 
  -9   5   5      982.97     1104.78    149.84 o 
  -8   5   5     2534.27     2249.01    103.87 o 
  -7   5   5     1133.73     1092.52     57.72 o 
  -6   5   5       14.67       80.35     35.99 o 
  -5   5   5      905.48     1023.19     50.82 o 
  -4   5   5      989.53      981.58     49.20 o 
  -3   5   5     1605.30     1636.06     56.76 o 
  -2   5   5     2414.72     2472.98     63.15 o 
  -1   5   5     4553.25     4443.64     66.41 o 
   0   5   5     3789.40     3985.30     85.59 o 
   1   5   5      978.19      957.90     49.72 o 
   2   5   5       22.95        8.08     27.50 o 
   3   5   5       79.18      136.87     37.18 o 
   4   5   5     1073.03     1054.36     60.07 o 
   5   5   5      846.12      883.94     60.71 o 
   6   5   5      424.38      385.42     78.57 o 
   7   5   5      514.58      502.39     83.51 o 
   8   5   5       66.73      134.99     81.29 o 
   9   5   5       18.23      130.26     87.64 o 
 -12   6   5       74.76      126.22     91.22 o 
 -11   6   5       80.72      273.31     92.40 o 
 -10   6   5       27.77      161.10     73.91 o 
  -9   6   5        8.51      119.35     93.31 o 
  -8   6   5      362.28      399.74     73.55 o 
  -7   6   5      228.37      353.88     62.73 o 
  -6   6   5      161.18      230.53     41.13 o 
  -5   6   5      213.31      209.10     39.12 o 
  -4   6   5      506.63      473.83     42.69 o 
  -3   6   5      507.77      497.88     40.26 o 
  -2   6   5      199.45      155.37     41.04 o 
  -1   6   5        0.37       20.97     19.68 o 
   0   6   5     1138.73     1073.79     52.00 o 
   1   6   5        5.78       59.54     32.80 o 
   2   6   5      321.07      365.08     61.46 o 
   3   6   5     1341.69     1225.31     66.51 o 
   4   6   5     1610.56     1494.39     72.87 o 
   5   6   5      903.99      926.15     87.90 o 
   6   6   5      398.48      507.06     82.70 o 
   7   6   5      186.45      252.49     80.30 o 
   8   6   5      221.11      290.83     92.09 o 
 -11   7   5     1113.42     1178.43    119.56 o 
 -10   7   5     2962.83     2836.94    147.52 o 
  -9   7   5     2445.20     2514.47    128.69 o 
  -8   7   5     1874.31     1929.02    112.83 o 
  -7   7   5     5586.31     5445.35    166.43 o 
  -6   7   5     4580.30     4638.71    111.31 o 
  -5   7   5     3191.63     3252.78     91.29 o 
  -4   7   5     3367.10     3437.50     99.14 o 
  -3   7   5     6889.66     6863.34    126.43 o 
  -2   7   5     2436.09     2496.13     72.24 o 
  -1   7   5     4761.74     4580.63    105.05 o 
   0   7   5     4244.03     4242.79     99.50 o 
   1   7   5     2548.56     2535.90     81.04 o 
   2   7   5     3078.73     2919.03     88.85 o 
   3   7   5     3074.43     3175.50     98.51 o 
   4   7   5     1729.59     1781.50     81.71 o 
   5   7   5     2026.75     2087.43    115.00 o 
   6   7   5     1823.93     1886.56    120.66 o 
   7   7   5      945.60     1175.09    114.39 o 
   8   7   5      855.99      925.24    119.01 o 
 -10   8   5      219.37      338.23    102.93 o 
  -9   8   5      198.63      171.24     77.14 o 
  -8   8   5      289.78      376.87     79.38 o 
  -7   8   5      130.56      107.04     64.38 o 
  -6   8   5      144.41      114.48     57.43 o 
  -5   8   5      169.44      285.61     54.60 o 
  -4   8   5      187.85      294.32     48.86 o 
  -3   8   5      160.82      216.41     39.23 o 
  -2   8   5      488.49      499.42     50.61 o 
  -1   8   5        4.35       94.98     51.41 o 
   0   8   5        0.59        6.00     32.23 o 
   1   8   5      176.68      216.28     45.77 o 
   2   8   5      783.33      675.98     77.68 o 
   3   8   5       14.52       88.19     48.34 o 
   4   8   5      187.99      344.06     72.05 o 
   5   8   5      411.96      409.27     84.90 o 
   6   8   5      254.94      256.26     81.93 o 
   7   8   5      312.55      314.12     92.38 o 
 -10   9   5        2.67      109.55     89.05 o 
  -9   9   5        7.12       52.08     87.98 o 
  -8   9   5        1.68       27.58     84.02 o 
  -7   9   5       26.00      -14.60     60.28 o 
  -6   9   5        2.83       53.84     60.18 o 
  -5   9   5       40.05      140.42     75.97 o 
  -4   9   5      264.69      345.91     53.14 o 
  -3   9   5        2.97      107.48     55.01 o 
  -2   9   5      105.97      192.51     47.18 o 
  -1   9   5        0.92      144.83     75.41 o 
   0   9   5       80.41       43.40     40.70 o 
   1   9   5       10.98      140.70     44.81 o 
   2   9   5        3.67       97.57     48.69 o 
   3   9   5        8.24      150.96     50.97 o 
   4   9   5        0.10       30.75     67.88 o 
   5   9   5       51.12      221.81     81.53 o 
   6   9   5        2.32      -19.49     65.94 o 
   7   9   5       85.65      258.02    113.98 o 
  -9  10   5        0.00      246.88     95.73 o 
  -8  10   5        2.08       57.58     75.66 o 
  -7  10   5       11.36      111.13     80.36 o 
  -6  10   5       37.65       66.70     63.92 o 
  -5  10   5        0.28       14.71     56.49 o 
  -4  10   5        4.22       15.53     40.17 o 
  -3  10   5      146.51      198.53     84.44 o 
  -2  10   5       22.46       65.50     85.30 o 
  -1  10   5      112.76      221.90     64.57 o 
   0  10   5        9.49      267.77     94.86 o 
   1  10   5      140.62      172.46     52.93 o 
   2  10   5      173.63      221.83     56.37 o 
   3  10   5      126.33      161.39     68.05 o 
   4  10   5      118.35      270.83     90.41 o 
   5  10   5      209.60      136.91     79.74 o 
   6  10   5      312.11      253.86     98.14 o 
  -8  11   5     1891.39     1880.33    148.00 o 
  -7  11   5     1257.10     1225.90    117.30 o 
  -6  11   5      736.12      838.76    102.06 o 
  -5  11   5     1354.88     1293.86    107.70 o 
  -4  11   5     1389.83     1449.85    104.63 o 
  -3  11   5     1205.40     1158.54     98.98 o 
  -2  11   5     1611.63     1597.48    110.84 o 
  -1  11   5     2295.03     2432.02    130.22 o 
   0  11   5     1612.19     1682.21    111.27 o 
   1  11   5     1183.71     1054.29    102.17 o 
   2  11   5      815.99      855.43    158.88 o 
   3  11   5      627.60      651.28    109.94 o 
   4  11   5      992.14      997.49    128.57 o 
   5  11   5     1044.65     1104.12    143.98 o 
  -6  12   5      206.93      301.02    114.55 o 
  -5  12   5        2.81      209.26    105.52 o 
  -4  12   5       20.79      153.89     96.81 o 
  -3  12   5       24.83       67.94    100.15 o 
  -2  12   5       29.80      -33.53     70.88 o 
  -1  12   5       13.22      248.74     76.98 o 
   0  12   5       43.08       96.60     89.51 o 
   1  12   5        4.63        4.03     68.78 o 
   2  12   5        9.62        3.26     79.78 o 
   3  12   5      107.95       11.59    173.55 o 
  -3  13   5      103.91      227.89    116.91 o 
  -2  13   5       69.50      140.01    126.02 o 
  -1  13   5       20.71      193.21     87.52 o 
   0  13   5       95.20      238.67    111.74 o 
 -13   0   6     1224.48     1132.34    288.98 o 
 -12   0   6     2122.16     2053.60    179.22 o 
 -11   0   6     2547.99     2561.12    144.84 o 
 -10   0   6     2981.85     2952.08    125.56 o 
  -9   0   6      268.74      364.52    100.65 o 
  -8   0   6     7403.35     7230.12    222.68 o 
  -7   0   6     7703.15     7938.85    170.05 o 
  -6   0   6     6277.36     6385.87    142.01 o 
  -5   0   6     4446.50     4148.03    188.85 o 
  -4   0   6    14150.21    13750.76    266.62 o 
  -3   0   6     5761.77     5420.23    160.09 o 
  -2   0   6     3929.58     3895.86    121.06 o 
  -1   0   6     5709.59     5691.93    124.13 o 
   0   0   6     3958.22     4083.00     95.35 o 
   1   0   6    10840.90    11332.51    178.89 o 
   2   0   6     5768.89     5944.72    129.71 o 
   3   0   6      873.84      820.33     59.11 o 
   4   0   6      755.55      648.05     57.55 o 
   5   0   6     2250.25     2343.43    104.37 o 
   6   0   6      343.57      372.34     67.56 o 
   7   0   6        3.09      -37.82     51.38 o 
   8   0   6      341.81      579.77    115.17 o 
   9   0   6      286.31      152.14    173.78 o 
 -13   1   6       75.30       -4.04    147.08 o 
 -12   1   6       20.31       55.66     85.68 o 
 -11   1   6       39.53       92.88     80.59 o 
 -10   1   6      588.80      605.38     54.76 o 
  -9   1   6      530.62      511.75     49.06 o 
  -8   1   6      220.05      275.04     39.13 o 
  -7   1   6     1702.01     1701.00     56.69 o 
  -6   1   6      660.29      761.39     43.89 o 
  -5   1   6     1038.27     1034.02     40.40 o 
  -4   1   6     1333.53     1335.31     42.20 o 
  -3   1   6     4587.32     4770.24     96.40 o 
  -2   1   6     2623.79     2586.72     59.27 o 
  -1   1   6     5194.58     5465.60     79.42 o 
   0   1   6     5546.69     5719.26     81.56 o 
   1   1   6     1452.66     1389.92     50.51 o 
   2   1   6     4341.19     4277.85     89.33 o 
   3   1   6     2558.55     2531.43     62.06 o 
   4   1   6     3196.28     3150.31     73.99 o 
   5   1   6     1184.40     1106.90     62.73 o 
   6   1   6     2809.70     2726.77     83.28 o 
   7   1   6      925.59      968.38     73.29 o 
   8   1   6      940.72      903.75     92.23 o 
   9   1   6      569.90      707.59    171.92 o 
 -13   2   6       20.04      271.89    116.60 o 
 -12   2   6       61.47       31.91     86.52 o 
 -11   2   6        5.90      133.16     71.28 o 
 -10   2   6      152.02      247.37     52.25 o 
  -9   2   6      143.81      191.43     54.12 o 
  -8   2   6     1357.37     1351.21    104.91 o 
  -7   2   6      285.07      276.47     33.86 o 
  -6   2   6     1175.24     1195.12     54.23 o 
  -5   2   6        0.47       14.66     25.06 o 
  -4   2   6      454.42      427.06     33.72 o 
  -3   2   6     1521.16     1435.14     40.09 o 
  -2   2   6     2240.97     2217.74     49.13 o 
  -1   2   6     2053.36     2096.98     47.94 o 
   0   2   6     1033.56      993.71     35.08 o 
   1   2   6       45.40      109.85     41.41 o 
   2   2   6       27.37       13.28     25.02 o 
   3   2   6       74.90      102.42     34.55 o 
   4   2   6       20.44       28.88     33.35 o 
   5   2   6        2.17      -11.50     32.54 o 
   6   2   6      484.35      509.97     58.60 o 
   7   2   6        6.90      -19.55     44.66 o 
   8   2   6       54.15       53.89     63.06 o 
   9   2   6       16.10      -94.04    124.67 o 
 -12   3   6      148.87      182.36    117.33 o 
 -11   3   6       55.61      209.50    237.02 o 
 -10   3   6      220.16      185.96     66.78 o 
  -9   3   6      463.58      457.80     64.38 o 
  -8   3   6      659.09      609.16     55.14 o 
  -7   3   6     1173.27     1135.13     68.67 o 
  -6   3   6     2028.88     1959.10     68.97 o 
  -5   3   6     2207.48     2016.88     67.98 o 
  -4   3   6     1478.57     1435.58     55.39 o 
  -3   3   6      896.19      802.09     31.57 o 
  -2   3   6     1539.22     1440.61     39.98 o 
  -1   3   6     3825.68     3857.27     64.08 o 
   0   3   6     1809.82     1864.95     60.60 o 
   1   3   6     2645.96     2824.41     76.47 o 
   2   3   6     1345.22     1321.11     59.26 o 
   3   3   6     1154.06     1185.49     61.76 o 
   4   3   6      116.20      167.51     41.58 o 
   5   3   6      971.06     1084.72     72.48 o 
   6   3   6      391.79      394.90     98.60 o 
   7   3   6      421.64      467.81     79.88 o 
   8   3   6      510.13      484.79     92.90 o 
   9   3   6      363.94      305.99    114.00 o 
 -12   4   6     1815.01     1717.47    133.23 o 
 -11   4   6     1714.13     1731.75    144.23 o 
 -10   4   6     2231.45     2230.33    119.86 o 
  -9   4   6     3435.91     3406.11    134.40 o 
  -8   4   6     2097.31     2181.07     88.60 o 
  -7   4   6     2964.20     2858.21     90.33 o 
  -6   4   6     3522.75     3561.57     92.97 o 
  -5   4   6     2988.31     3035.02     90.60 o 
  -4   4   6     1987.88     2053.65     67.60 o 
  -3   4   6     5300.21     5151.57    116.10 o 
  -2   4   6     2353.97     2259.71     48.44 o 
  -1   4   6     2517.89     2511.18     50.45 o 
   0   4   6     1739.26     1758.29     60.33 o 
   1   4   6     1566.54     1696.39     64.87 o 
   2   4   6      906.34      950.76     54.26 o 
   3   4   6     1782.79     1899.47     73.86 o 
   4   4   6      308.66      272.21     47.49 o 
   5   4   6      463.22      481.18     57.46 o 
   6   4   6      292.53      435.76     74.49 o 
   7   4   6      262.40      548.30     91.64 o 
   8   4   6       72.57        6.62     69.69 o 
 -12   5   6      558.51      585.19    136.06 o 
 -11   5   6      371.59      548.58     94.42 o 
 -10   5   6      627.90      568.36     88.47 o 
  -9   5   6     1227.78     1195.00     97.13 o 
  -8   5   6     1332.29     1431.82    125.02 o 
  -7   5   6     2421.23     2371.87     86.26 o 
  -6   5   6     2020.31     1959.41     76.25 o 
  -5   5   6     2285.36     2355.67     83.60 o 
  -4   5   6     2448.13     2438.99     75.42 o 
  -3   5   6     3628.19     3704.67     88.55 o 
  -2   5   6     1214.94     1207.97     52.30 o 
  -1   5   6     2751.17     2819.42     72.21 o 
   0   5   6     1704.53     1625.33     62.00 o 
   1   5   6     2346.47     2354.18     76.58 o 
   2   5   6     1653.91     1724.09     70.44 o 
   3   5   6     1873.72     1924.42     78.28 o 
   4   5   6      852.47      915.97     66.65 o 
   5   5   6     1519.12     1531.20     83.01 o 
   6   5   6     1174.63     1249.78     97.83 o 
   7   5   6      877.74      824.90    175.18 o 
   8   5   6      904.08      899.86    115.18 o 
 -11   6   6      804.17      835.61    118.59 o 
 -10   6   6      531.17      655.84     96.42 o 
  -9   6   6      279.63      361.48     90.27 o 
  -8   6   6     1159.30     1087.99     90.56 o 
  -7   6   6     2295.96     2053.53     86.08 o 
  -6   6   6     1008.33     1000.80     65.37 o 
  -5   6   6     1143.98     1137.98     90.14 o 
  -4   6   6     1136.72     1075.36     71.27 o 
  -3   6   6     1983.92     2030.00     70.47 o 
  -2   6   6      641.32      617.63     43.63 o 
  -1   6   6      123.71      120.39     57.67 o 
   0   6   6      147.75      122.46     45.37 o 
   1   6   6     2371.32     2200.56     78.10 o 
   2   6   6      227.46      319.88     48.91 o 
   3   6   6       15.69       95.02     51.23 o 
   4   6   6      154.43      133.09     49.72 o 
   5   6   6      321.05      337.95     76.86 o 
   6   6   6        5.82       82.82     79.22 o 
   7   6   6        0.23      105.97    102.00 o 
   8   6   6       10.96       54.03     90.27 o 
 -11   7   6        2.41      340.64    140.97 o 
 -10   7   6       14.83        3.30     91.12 o 
  -9   7   6        0.25       84.34    110.49 o 
  -8   7   6        4.93      150.88     69.01 o 
  -7   7   6      457.26      400.68     73.54 o 
  -6   7   6      188.31      296.30     47.82 o 
  -5   7   6       63.18      201.00     53.47 o 
  -4   7   6      702.18      704.09     85.77 o 
  -3   7   6      344.26      387.37     46.12 o 
  -2   7   6       67.60      166.35     59.59 o 
  -1   7   6      190.49      254.49     54.44 o 
   0   7   6     1240.20     1168.85     62.01 o 
   1   7   6      179.92      170.20     49.19 o 
   2   7   6      426.91      374.41     52.60 o 
   3   7   6      358.16      342.20     59.04 o 
   4   7   6       52.84       88.66     64.72 o 
   5   7   6       73.73      148.65     71.66 o 
   6   7   6      259.69      450.32     85.41 o 
   7   7   6       35.69      150.82     85.67 o 
 -10   8   6      900.82     1036.13    124.46 o 
  -9   8   6      286.93      400.35     91.67 o 
  -8   8   6      884.40      871.69     93.70 o 
  -7   8   6      913.63     1022.68     93.92 o 
  -6   8   6     1433.06     1507.33     94.24 o 
  -5   8   6     3325.12     3536.75    108.16 o 
  -4   8   6     3407.86     3590.14    106.18 o 
  -3   8   6      573.79      627.53     64.39 o 
  -2   8   6     1040.71     1093.64     81.72 o 
  -1   8   6     1031.73      960.58     78.04 o 
   0   8   6      405.52      477.11     58.88 o 
   1   8   6      725.97      830.08     65.36 o 
   2   8   6     1364.04     1426.47     80.01 o 
   3   8   6      592.67      636.47     67.81 o 
   4   8   6      191.63      357.47    113.02 o 
   5   8   6       86.01      213.26     77.40 o 
   6   8   6       25.00      137.64     84.75 o 
   7   8   6        5.75      -19.20    109.69 o 
  -9   9   6      306.81      370.20    122.26 o 
  -8   9   6      481.37      557.27     96.94 o 
  -7   9   6      598.25      721.15     94.20 o 
  -6   9   6     1007.10     1052.43     94.16 o 
  -5   9   6     1353.55     1290.84     83.26 o 
  -4   9   6      387.21      349.10     54.19 o 
  -3   9   6      456.44      434.44     78.81 o 
  -2   9   6     1012.64     1116.24     89.08 o 
  -1   9   6     1276.17     1316.54     94.72 o 
   0   9   6     1507.48     1538.48    123.77 o 
   1   9   6     1885.73     1847.53    104.81 o 
   2   9   6      973.63      988.60     76.66 o 
   3   9   6      994.26      974.31     98.93 o 
   4   9   6      895.49      831.86    160.87 o 
   5   9   6      562.46      689.86    103.03 o 
   6   9   6     1018.17     1153.19    135.21 o 
  -8  10   6      902.23      832.17    115.63 o 
  -7  10   6      718.70      676.93     97.97 o 
  -6  10   6      842.71      937.46    100.06 o 
  -5  10   6     1070.43     1080.91     96.37 o 
  -4  10   6     1570.67     1555.28    103.28 o 
  -3  10   6     1033.46      976.83     95.62 o 
  -2  10   6     1148.23     1278.36    102.02 o 
  -1  10   6     1074.50     1083.77    115.24 o 
   0  10   6      795.08      761.81     90.66 o 
   1  10   6      321.51      289.27     74.91 o 
   2  10   6      334.82      407.81     99.34 o 
   3  10   6      455.06      535.48    108.43 o 
   4  10   6      148.89      161.90    152.74 o 
   5  10   6      127.34      151.93    109.31 o 
  -7  11   6        9.17       24.39    109.41 o 
  -6  11   6       33.09       -6.79     80.43 o 
  -5  11   6       18.31       51.87    116.01 o 
  -4  11   6       54.58      179.60     75.43 o 
  -3  11   6        5.63      100.15     70.55 o 
  -2  11   6       27.48       64.27     75.77 o 
  -1  11   6        4.70       10.32     66.05 o 
   0  11   6        0.39       -1.95     67.85 o 
   1  11   6       17.54      109.19     87.40 o 
   2  11   6        8.95      -32.32     90.12 o 
   3  11   6       37.26       92.28    109.01 o 
  -5  12   6      186.33      311.51    148.47 o 
  -4  12   6      122.87      460.90    145.54 o 
  -3  12   6        4.34      271.47    112.45 o 
  -2  12   6       26.84      173.14    102.76 o 
  -1  12   6      327.83      317.20     92.17 o 
   0  12   6       17.34       51.92     89.14 o 
   1  12   6       11.44      153.20    136.14 o 
   2  12   6       10.07       67.89     94.55 o 
 -12   1   7      175.03      433.56    139.10 o 
 -11   1   7      406.43      497.60     83.11 o 
 -10   1   7      638.89      683.41     66.39 o 
  -9   1   7        1.12       31.80     35.76 o 
  -8   1   7      292.88      363.50     44.12 o 
  -7   1   7      914.04      898.17     58.46 o 
  -6   1   7       33.68       52.90     27.58 o 
  -5   1   7        3.03        5.14     22.07 o 
  -4   1   7      714.58      700.79     37.77 o 
  -3   1   7       16.20       22.19     20.86 o 
  -2   1   7      227.39      279.85     37.32 o 
  -1   1   7        0.34       23.91     24.55 o 
   0   1   7      300.19      325.69     30.39 o 
   1   1   7       36.30       27.30     22.95 o 
   2   1   7        8.43       50.59     41.59 o 
   3   1   7      212.54      220.22     35.12 o 
   4   1   7       98.26      184.43     43.68 o 
   5   1   7        4.50      211.34     69.32 o 
   6   1   7      311.53      336.69     62.36 o 
   7   1   7      108.90      236.65     72.66 o 
   8   1   7        0.69        3.46     88.18 o 
 -12   2   7     1316.88     1419.80    137.32 o 
 -11   2   7     2053.01     2139.92    120.89 o 
 -10   2   7     2965.20     3112.29    110.24 o 
  -9   2   7     1680.95     1754.69     82.52 o 
  -8   2   7     3165.23     3342.43    101.71 o 
  -7   2   7     4365.07     4491.72    109.02 o 
  -6   2   7     4848.33     4939.90    112.42 o 
  -5   2   7     6808.42     6522.63    137.73 o 
  -4   2   7     6729.43     6374.90    154.46 o 
  -3   2   7     7800.49     7678.71    104.35 o 
  -2   2   7     8177.74     7974.10    107.70 o 
  -1   2   7     6374.61     6371.46     95.07 o 
   0   2   7     4376.96     4247.81     94.11 o 
   1   2   7     7834.23     8003.53    138.44 o 
   2   2   7     6948.42     6932.11    133.88 o 
   3   2   7     4415.89     4654.10    114.09 o 
   4   2   7     3184.24     3155.00     99.41 o 
   5   2   7     3338.58     3255.64    108.65 o 
   6   2   7     1839.49     1912.58     94.19 o 
   7   2   7     1261.98     1224.28    102.58 o 
   8   2   7      874.06     1128.36    134.52 o 
 -12   3   7      468.50      545.36     98.31 o 
 -11   3   7      279.34      322.13     86.88 o 
 -10   3   7      435.51      615.64     81.07 o 
  -9   3   7     1011.52      949.50     70.87 o 
  -8   3   7     1427.91     1498.92     79.37 o 
  -7   3   7      137.38      141.81     44.96 o 
  -6   3   7       33.31       88.94     38.40 o 
  -5   3   7      482.84      541.04     45.64 o 
  -4   3   7      296.31      304.14     44.20 o 
  -3   3   7       85.64       71.14     34.93 o 
  -2   3   7      167.75      199.83     27.53 o 
  -1   3   7      137.68      164.21     24.18 o 
   0   3   7       19.43       43.55     37.00 o 
   1   3   7       22.72       44.22     35.90 o 
   2   3   7      575.93      596.19     51.65 o 
   3   3   7        4.49       -4.92     37.43 o 
   4   3   7      155.45      238.22     52.75 o 
   5   3   7        0.71      137.41     49.41 o 
   6   3   7      125.56      221.36     86.24 o 
   7   3   7        6.60       34.02     64.18 o 
   8   3   7      109.74      -22.24     80.97 o 
 -12   4   7      208.97      291.37    148.28 o 
 -11   4   7       65.18       89.15     74.13 o 
 -10   4   7      358.03      529.84     89.67 o 
  -9   4   7      175.77      308.29     70.98 o 
  -8   4   7       37.30       33.45     40.30 o 
  -7   4   7      980.89     1029.66     64.79 o 
  -6   4   7     1913.44     1918.42     77.69 o 
  -5   4   7     1019.00     1134.31     81.71 o 
  -4   4   7     1229.45     1263.91     61.51 o 
  -3   4   7     1481.91     1452.56     63.09 o 
  -2   4   7      755.42      707.32     33.99 o 
  -1   4   7      699.88      660.93     47.71 o 
   0   4   7     1270.01     1271.29     60.60 o 
   1   4   7      510.18      456.37     47.00 o 
   2   4   7     1177.72     1086.00     64.25 o 
   3   4   7      727.64      694.77     61.46 o 
   4   4   7       77.15       72.90     54.81 o 
   5   4   7      111.00      119.95     57.00 o 
   6   4   7      113.21      101.62     69.76 o 
   7   4   7      137.39      143.69    105.89 o 
   8   4   7       64.64      232.49    115.85 o 
 -12   5   7       17.07       29.72     75.91 o 
 -11   5   7       66.03       84.21     76.47 o 
 -10   5   7       13.26       44.98     64.88 o 
  -9   5   7      154.85      186.43     86.59 o 
  -8   5   7      310.22      369.94     60.80 o 
  -7   5   7        0.12       54.79     42.94 o 
  -6   5   7        5.41       66.38     39.16 o 
  -5   5   7        1.27      -19.27     32.64 o 
  -4   5   7      136.47      201.46     43.07 o 
  -3   5   7      485.34      471.04     46.87 o 
  -2   5   7      783.22      688.15     44.40 o 
  -1   5   7       38.31       84.12     38.65 o 
   0   5   7      192.02      177.84     43.27 o 
   1   5   7       65.02      147.42     51.69 o 
   2   5   7      129.73      162.84     44.85 o 
   3   5   7      399.90      433.69     58.13 o 
   4   5   7      101.51      199.47     61.55 o 
   5   5   7        1.93       22.46     45.43 o 
   6   5   7        5.22      138.45     97.73 o 
   7   5   7        3.03       16.44     68.44 o 
 -11   6   7      896.87      994.00    120.68 o 
 -10   6   7     1882.46     1831.58    125.29 o 
  -9   6   7     1512.52     1335.42    107.17 o 
  -8   6   7     1696.32     1669.77    107.62 o 
  -7   6   7     2069.48     2056.48     89.85 o 
  -6   6   7     1979.35     2049.98    109.83 o 
  -5   6   7     2745.54     2783.72     94.13 o 
  -4   6   7     5019.44     5016.48    118.16 o 
  -3   6   7     4676.85     4630.53    126.84 o 
  -2   6   7     2361.00     2221.08     98.81 o 
  -1   6   7     6430.55     6262.84    158.57 o 
   0   6   7     2348.88     2363.36     85.07 o 
   1   6   7     1621.62     1765.74     79.98 o 
   2   6   7     1984.13     1991.24     96.33 o 
   3   6   7     3812.79     3755.34    169.70 o 
   4   6   7     1605.79     1747.69    100.12 o 
   5   6   7     1403.41     1266.63    106.06 o 
   6   6   7      980.72     1082.78    109.71 o 
   7   6   7      326.64      398.80    107.48 o 
 -11   7   7      183.04      347.45    101.16 o 
 -10   7   7       94.82      137.70     87.86 o 
  -9   7   7      159.92      151.46     75.68 o 
  -8   7   7      173.68      299.99    112.39 o 
  -7   7   7      188.13      270.94     59.29 o 
  -6   7   7      590.98      551.74     63.58 o 
  -5   7   7        4.70       57.40     53.50 o 
  -4   7   7      233.69      300.68     50.72 o 
  -3   7   7        7.49      115.67     53.48 o 
  -2   7   7      160.41      267.50     58.73 o 
  -1   7   7        6.63       89.78     54.34 o 
   0   7   7      245.72      256.77     61.16 o 
   1   7   7       44.85      124.94     48.75 o 
   2   7   7        9.71      134.75     57.98 o 
   3   7   7        1.37      159.90    137.34 o 
   4   7   7       42.69      149.56     73.53 o 
   5   7   7        0.58       77.64     73.07 o 
   6   7   7       44.64       54.71     80.93 o 
 -10   8   7      332.04      340.95    102.84 o 
  -9   8   7      407.97      505.52    130.58 o 
  -8   8   7      861.41      881.43    103.41 o 
  -7   8   7      909.01      888.72     98.05 o 
  -6   8   7      883.36      946.00     82.25 o 
  -5   8   7      936.52     1010.25     73.85 o 
  -4   8   7      762.47      750.67     66.61 o 
  -3   8   7     1786.18     1848.31    104.29 o 
  -2   8   7     1695.62     1681.10    104.09 o 
  -1   8   7     1932.31     2044.04    109.82 o 
   0   8   7      630.72      637.62     81.76 o 
   1   8   7     1928.07     1929.09    119.79 o 
   2   8   7      813.75      839.67     76.68 o 
   3   8   7      577.70      550.18     70.94 o 
   4   8   7      361.65      559.13    130.17 o 
   5   8   7      740.53      537.48    101.84 o 
   6   8   7      576.76      448.49    148.78 o 
  -9   9   7       76.65      422.78    103.32 o 
  -8   9   7       83.64        4.24     55.20 o 
  -7   9   7        5.31      160.70    107.51 o 
  -6   9   7        7.89      -59.76     80.09 o 
  -5   9   7       69.08      238.60     70.05 o 
  -4   9   7      111.02      -27.77     70.48 o 
  -3   9   7        6.74      -26.63     54.05 o 
  -2   9   7       72.25      107.79     63.25 o 
  -1   9   7       16.00      208.32     84.40 o 
   0   9   7      132.15      213.09     71.91 o 
   1   9   7       11.29       39.96     72.48 o 
   2   9   7        2.39       47.19     69.91 o 
   3   9   7        8.11      304.92    115.64 o 
   4   9   7       31.47      -28.46     83.73 o 
   5   9   7       17.10      181.06    299.90 o 
  -8  10   7      645.84      766.31    142.40 o 
  -7  10   7      776.59      758.94    129.92 o 
  -6  10   7      640.93      599.90    120.87 o 
  -5  10   7      738.32      729.71    135.78 o 
  -4  10   7     1373.00     1223.91    106.63 o 
  -3  10   7     1085.94     1002.12    100.91 o 
  -2  10   7     1007.61     1177.55    106.29 o 
  -1  10   7      819.16      982.95    105.76 o 
   0  10   7      650.50      819.34    136.95 o 
   1  10   7      511.55      628.58     95.81 o 
   2  10   7      578.48      470.62    135.27 o 
   3  10   7      211.08      244.61    105.42 o 
   4  10   7      347.90      289.84    188.42 o 
  -6  11   7       64.09       79.53    135.09 o 
  -5  11   7        3.23      121.79    168.37 o 
  -4  11   7        4.18       57.84     94.99 o 
  -3  11   7       15.83      227.60    108.72 o 
  -2  11   7      127.60      194.16     85.71 o 
  -1  11   7       47.76      291.47    157.24 o 
   0  11   7       13.27      194.91    108.11 o 
   1  11   7        0.30       45.01    106.95 o 
   2  11   7       20.86       36.01     91.79 o 
  -4  12   7      674.60      660.31    394.34 o 
  -3  12   7      865.22      763.07    143.86 o 
  -2  12   7      650.24      413.82    147.09 o 
  -1  12   7      718.40      811.19    118.09 o 
 -12   0   8       99.33      417.08    234.10 o 
 -11   0   8       49.03       24.22     86.89 o 
 -10   0   8      718.95      762.54    135.49 o 
  -9   0   8      357.05      382.31    171.22 o 
  -8   0   8      547.73      536.82     70.88 o 
  -7   0   8       79.75      153.47     58.23 o 
  -6   0   8      171.23      228.61     65.70 o 
  -5   0   8       13.03       18.89     37.13 o 
  -4   0   8     1520.83     1599.48    101.17 o 
  -3   0   8     2326.04     2244.78     88.45 o 
  -2   0   8     1859.01     1748.55     79.05 o 
  -1   0   8     2180.17     2115.08    117.15 o 
   0   0   8      504.27      641.07     65.73 o 
   1   0   8      531.97      632.41     62.57 o 
   2   0   8     1535.62     1535.50     91.06 o 
   3   0   8     2397.23     2242.59    102.24 o 
   4   0   8      855.66      983.96    125.82 o 
   5   0   8     2419.72     2373.88    165.78 o 
   6   0   8     2299.76     2218.65    183.68 o 
   7   0   8      457.55      383.59    131.66 o 
 -12   1   8     1232.08     1424.47    347.55 o 
 -11   1   8     1198.73     1315.05    130.84 o 
 -10   1   8     1085.00     1162.92     80.15 o 
  -9   1   8     1890.73     2000.01     92.69 o 
  -8   1   8     3138.54     3114.90    103.56 o 
  -7   1   8     2433.15     2385.42     86.04 o 
  -6   1   8     1339.16     1338.47     53.82 o 
  -5   1   8      871.96      821.62     45.81 o 
  -4   1   8     1385.27     1373.72     51.50 o 
  -3   1   8     1507.13     1489.91     57.56 o 
  -2   1   8     2015.90     1947.55     58.22 o 
  -1   1   8     1419.18     1388.45     60.28 o 
   0   1   8     1182.29     1066.70     47.86 o 
   1   1   8     2000.55     1853.36     61.00 o 
   2   1   8      332.17      345.52     47.50 o 
   3   1   8      339.46      356.08     69.15 o 
   4   1   8      297.87      404.56     88.53 o 
   5   1   8     1682.77     1567.76    130.02 o 
   6   1   8      190.77      385.89     78.50 o 
   7   1   8      344.41      536.58    117.18 o 
 -12   2   8        6.07       76.95    135.38 o 
 -11   2   8       56.20      273.57     91.43 o 
 -10   2   8        6.21      104.65     70.36 o 
  -9   2   8       93.69      232.09     87.22 o 
  -8   2   8      272.27      337.07     59.19 o 
  -7   2   8        2.85       56.03     41.06 o 
  -6   2   8       25.38      113.90     47.97 o 
  -5   2   8       61.48      112.84     45.05 o 
  -4   2   8      689.44      710.85     40.30 o 
  -3   2   8       13.73       40.01     26.53 o 
  -2   2   8        6.84       59.16     27.65 o 
  -1   2   8        0.33       -3.81     22.71 o 
   0   2   8        2.47       37.56     30.58 o 
   1   2   8      202.52      175.35     45.74 o 
   2   2   8       23.62       14.84     42.45 o 
   3   2   8        5.79       35.90     47.17 o 
   4   2   8       35.89       97.87     50.70 o 
   5   2   8       70.53      141.76     73.00 o 
   6   2   8       19.21       80.44     66.90 o 
   7   2   8        6.98       34.94     83.29 o 
 -12   3   8      335.76      348.70     99.35 o 
 -11   3   8      676.91      702.79    157.30 o 
 -10   3   8     1191.82     1081.43    100.37 o 
  -9   3   8      626.98      683.32     69.39 o 
  -8   3   8     1409.34     1268.00     86.25 o 
  -7   3   8     1657.35     1722.16     81.30 o 
  -6   3   8     2008.43     1966.15     83.03 o 
  -5   3   8     1319.97     1368.39     77.88 o 
  -4   3   8     1372.89     1358.98     66.48 o 
  -3   3   8      756.73      715.60     56.88 o 
  -2   3   8      872.15      881.38     44.83 o 
  -1   3   8     1137.88     1130.43     84.14 o 
   0   3   8      567.33      554.70     58.67 o 
   1   3   8      235.01      302.71     49.65 o 
   2   3   8      516.54      623.29     60.46 o 
   3   3   8      140.24      221.58     53.23 o 
   4   3   8       57.17       18.95     53.23 o 
   5   3   8       24.42       28.16     58.64 o 
   6   3   8      185.85      236.97    128.15 o 
   7   3   8       40.96      159.14    133.71 o 
 -12   4   8        3.37       -9.26     82.01 o 
 -11   4   8        3.33       -4.93     53.39 o 
 -10   4   8       66.49      340.57    119.59 o 
  -9   4   8       12.09       43.19     50.21 o 
  -8   4   8        5.55       51.05     61.35 o 
  -7   4   8      926.79      903.14     68.43 o 
  -6   4   8      101.83      161.89     47.31 o 
  -5   4   8      522.42      481.62     52.69 o 
  -4   4   8      879.01      916.33     59.84 o 
  -3   4   8     1662.31     1592.12     68.30 o 
  -2   4   8      361.28      482.54     66.70 o 
  -1   4   8     2173.55     2067.85     77.48 o 
   0   4   8     2174.40     2073.47     82.53 o 
   1   4   8     2207.55     2225.95     88.11 o 
   2   4   8     1519.69     1493.20     78.63 o 
   3   4   8     1262.71     1229.86     79.75 o 
   4   4   8     1643.27     1649.88     94.55 o 
   5   4   8     1403.90     1345.88     95.19 o 
   6   4   8      760.10      819.88    104.76 o 
   7   4   8      520.77      533.40    140.70 o 
 -11   5   8     1306.10     1099.42    119.99 o 
 -10   5   8     1605.16     1590.47    120.09 o 
  -9   5   8     1218.48     1207.37    106.22 o 
  -8   5   8     3346.42     3107.44    112.52 o 
  -7   5   8     3101.51     3034.83    107.08 o 
  -6   5   8     2133.09     2128.87     90.15 o 
  -5   5   8     1696.99     1838.75     81.83 o 
  -4   5   8     4953.46     5208.16    123.40 o 
  -3   5   8     2861.74     2805.78    161.27 o 
  -2   5   8     1561.39     1706.66     95.56 o 
  -1   5   8     2334.13     2381.45     95.44 o 
   0   5   8     3030.43     2948.03     98.24 o 
   1   5   8     1993.31     2100.61     92.70 o 
   2   5   8     1235.43     1154.64     78.36 o 
   3   5   8      823.51      843.62     75.74 o 
   4   5   8      777.91      930.43     90.99 o 
   5   5   8      718.96      723.03    102.74 o 
   6   5   8      428.29      598.91    108.35 o 
 -11   6   8       23.99      126.50     92.14 o 
 -10   6   8       36.80      -37.49     74.05 o 
  -9   6   8       22.26       54.17     70.14 o 
  -8   6   8        7.19       40.45     58.07 o 
  -7   6   8        2.73       20.69     67.67 o 
  -6   6   8        6.90        6.90     46.56 o 
  -5   6   8       67.46       24.42     41.63 o 
  -4   6   8       11.24      -10.21     35.62 o 
  -3   6   8     1192.96     1118.37     96.43 o 
  -2   6   8      492.50      662.18     81.89 o 
  -1   6   8      330.11      467.31     68.21 o 
   0   6   8      301.83      271.51     54.05 o 
   1   6   8      525.18      560.78     87.33 o 
   2   6   8      145.26      309.20     64.77 o 
   3   6   8      429.09      472.81     68.02 o 
   4   6   8      340.18      505.69     74.37 o 
   5   6   8      176.15      297.68    115.86 o 
   6   6   8      341.70      417.96    109.01 o 
 -10   7   8       42.14      -76.40     85.71 o 
  -9   7   8       63.46      -37.32     76.07 o 
  -8   7   8        1.34       54.51     64.03 o 
  -7   7   8       11.45       -0.06     52.00 o 
  -6   7   8       55.60       52.62     51.65 o 
  -5   7   8      131.29      237.88     65.26 o 
  -4   7   8       14.06       69.34     66.50 o 
  -3   7   8       10.17       -1.44     39.51 o 
  -2   7   8       33.84       82.70     93.95 o 
  -1   7   8      106.59      267.08     73.12 o 
   0   7   8        1.82       18.04     57.73 o 
   1   7   8        1.24       75.54     62.69 o 
   2   7   8       63.20      263.60     64.86 o 
   3   7   8       38.89      188.07     71.79 o 
   4   7   8        2.23      164.61    140.68 o 
   5   7   8        0.15      155.93     91.01 o 
  -9   8   8      351.83      253.83     98.73 o 
  -8   8   8      288.15      417.48     92.76 o 
  -7   8   8      251.34      452.73     82.81 o 
  -6   8   8      323.61      430.97     69.07 o 
  -5   8   8      336.83      428.17     75.65 o 
  -4   8   8      358.12      500.17     83.88 o 
  -3   8   8      437.28      573.94     81.84 o 
  -2   8   8      807.26      856.27     91.29 o 
  -1   8   8     1375.84     1305.60    105.55 o 
   0   8   8      701.79      558.95     83.87 o 
   1   8   8      100.67      120.20     69.10 o 
   2   8   8      414.39      431.68     85.99 o 
   3   8   8      484.47      534.60    112.65 o 
   4   8   8      194.83      370.75    123.73 o 
  -8   9   8     1102.17     1086.41    139.97 o 
  -7   9   8      723.66      835.69    120.83 o 
  -6   9   8     1366.61     1459.07    145.37 o 
  -5   9   8     1643.59     2019.89    196.44 o 
  -4   9   8      505.29      710.55     95.23 o 
  -3   9   8      591.58      633.11    121.16 o 
  -2   9   8     1594.43     2097.01    280.83 o 
  -1   9   8     1240.33     1313.01    107.99 o 
   0   9   8      416.51      500.08     91.28 o 
   1   9   8     1264.85     1425.70    117.24 o 
   2   9   8      867.35      842.91    133.47 o 
   3   9   8      472.87      504.36    130.73 o 
  -7  10   8       45.00      141.82    142.55 o 
  -6  10   8       65.37      197.02    290.63 o 
  -5  10   8      250.58      177.40    108.30 o 
  -4  10   8       21.02      158.73     95.79 o 
  -3  10   8       50.67       36.91     96.91 o 
  -2  10   8       84.09      191.55    127.03 o 
  -1  10   8       93.10      200.96     86.86 o 
   0  10   8      250.35      372.83    109.32 o 
   1  10   8      453.13      490.81    122.40 o 
   2  10   8      258.44      167.26    128.76 o 
  -5  11   8       15.89       18.73     92.97 o 
  -4  11   8       92.60       89.07    125.93 o 
  -3  11   8      134.64      146.49    112.05 o 
  -2  11   8       63.07      -67.19     98.62 o 
  -1  11   8       17.46      131.09     86.73 o 
   0  11   8       21.00       -7.52    113.30 o 
 -12   1   9      454.66      592.71    178.63 o 
 -11   1   9      661.12      739.67    152.78 o 
 -10   1   9      814.01      760.23     92.49 o 
  -9   1   9     1124.34     1080.69     78.33 o 
  -8   1   9     1688.12     1604.51    120.40 o 
  -7   1   9      500.37      541.20     69.72 o 
  -6   1   9     1866.92     1954.64     81.45 o 
  -5   1   9     2804.84     2639.14     82.91 o 
  -4   1   9      952.02      892.12     50.35 o 
  -3   1   9     1090.69      997.02     51.77 o 
  -2   1   9     1985.10     1920.25     64.79 o 
  -1   1   9     1398.27     1372.72     61.51 o 
   0   1   9      707.04      694.87     51.37 o 
   1   1   9     1108.29     1171.71     70.81 o 
   2   1   9      506.19      654.56     74.34 o 
   3   1   9      760.27      844.87     73.39 o 
   4   1   9      532.21      669.26     89.82 o 
   5   1   9      336.08      401.87    124.78 o 
   6   1   9      373.64      223.52    114.95 o 
 -12   2   9      562.21      671.01    227.82 o 
 -11   2   9     1284.48     1127.65    135.94 o 
 -10   2   9      786.01      882.16     94.66 o 
  -9   2   9      938.69     1183.42     81.84 o 
  -8   2   9     1597.97     1577.48    141.87 o 
  -7   2   9      498.73      567.03     62.39 o 
  -6   2   9      714.83      757.38     62.87 o 
  -5   2   9     2678.40     2418.77     90.40 o 
  -4   2   9     2708.25     2644.74     88.79 o 
  -3   2   9      285.47      354.73     40.03 o 
  -2   2   9      921.14      912.11     72.61 o 
  -1   2   9      400.21      410.27     56.62 o 
   0   2   9      104.55      168.65     46.06 o 
   1   2   9      211.30      327.85     58.14 o 
   2   2   9       52.11       47.91     49.64 o 
   3   2   9       14.33      117.36     84.91 o 
   4   2   9       81.48      156.91     58.73 o 
   5   2   9        0.27      -12.52     66.92 o 
   6   2   9      275.27      177.17    106.83 o 
 -11   3   9      537.40      688.22    104.64 o 
 -10   3   9      968.22     1136.08    178.81 o 
  -9   3   9      165.48      298.15     66.34 o 
  -8   3   9     1432.41     1403.26     94.30 o 
  -7   3   9     3412.69     3485.19    113.37 o 
  -6   3   9     2528.55     2516.13     98.29 o 
  -5   3   9     1312.79     1316.68     71.60 o 
  -4   3   9     2867.71     2924.26    112.06 o 
  -3   3   9     1810.53     1786.34     76.00 o 
  -2   3   9      414.33      439.90     51.53 o 
  -1   3   9     2293.28     2118.71     86.29 o 
   0   3   9     1965.20     1806.01     82.05 o 
   1   3   9     2829.69     2735.49    125.99 o 
   2   3   9     1981.73     1897.03     96.48 o 
   3   3   9     1131.90     1207.23    104.01 o 
   4   3   9      432.86      415.87     72.67 o 
   5   3   9      869.96      851.21    110.72 o 
   6   3   9      541.06      796.94    180.40 o 
 -11   4   9      137.78      121.70     85.40 o 
 -10   4   9       94.32       58.74     83.13 o 
  -9   4   9      467.88      399.03     72.04 o 
  -8   4   9       73.02      105.46     53.91 o 
  -7   4   9       12.98       81.87     66.32 o 
  -6   4   9      314.43      427.23     66.95 o 
  -5   4   9      228.03      191.38     49.82 o 
  -4   4   9      498.90      626.81     88.77 o 
  -3   4   9       17.84       43.64     54.33 o 
  -2   4   9       25.25       37.94     71.10 o 
  -1   4   9       35.92      128.29     60.09 o 
   0   4   9      119.55      121.26     47.13 o 
   1   4   9       19.75      -26.73     65.26 o 
   2   4   9        0.45       57.58     57.89 o 
   3   4   9      269.34      210.44     63.93 o 
   4   4   9        0.03      -43.79     58.33 o 
   5   4   9       27.61      117.48     80.76 o 
 -11   5   9      255.38      264.74     98.39 o 
 -10   5   9      263.25      200.06     90.46 o 
  -9   5   9      196.39      231.69     82.96 o 
  -8   5   9      304.13      216.77     77.85 o 
  -7   5   9      913.48      954.80     81.27 o 
  -6   5   9      454.26      492.12     70.56 o 
  -5   5   9      322.79      356.58     62.17 o 
  -4   5   9      899.86      858.36     67.36 o 
  -3   5   9      273.37      212.46     62.64 o 
  -2   5   9      247.89      264.84     67.09 o 
  -1   5   9      134.83      151.17     83.33 o 
   0   5   9      348.26      282.31     59.14 o 
   1   5   9      151.00      164.13     65.46 o 
   2   5   9      454.49      627.56     70.79 o 
   3   5   9      137.18      235.70     68.77 o 
   4   5   9       67.26      300.66     71.97 o 
   5   5   9      137.22      308.59    110.31 o 
 -10   6   9      529.81      799.27    111.66 o 
  -9   6   9      324.77      486.92     95.10 o 
  -8   6   9      358.89      384.08     83.19 o 
  -7   6   9      405.31      429.24     69.83 o 
  -6   6   9      551.30      593.86     75.43 o 
  -5   6   9      248.15      303.36     62.30 o 
  -4   6   9      179.22      340.09     91.46 o 
  -3   6   9      229.33      332.99     74.97 o 
  -2   6   9      230.90      248.82     70.09 o 
  -1   6   9       23.43       45.80     66.22 o 
   0   6   9       21.71      -36.49     61.10 o 
   1   6   9        1.00      126.85    120.94 o 
   2   6   9       44.59       54.74     63.39 o 
   3   6   9        0.95      -61.40     61.40 o 
   4   6   9        1.31       89.82    113.75 o 
  -9   7   9     1030.57      876.03    114.13 o 
  -8   7   9     1024.79     1046.39    109.11 o 
  -7   7   9      749.32      861.32     87.08 o 
  -6   7   9     1030.64     1193.20    112.86 o 
  -5   7   9     1456.44     1322.46    106.20 o 
  -4   7   9     1630.72     1612.29    112.40 o 
  -3   7   9     1101.46     1250.37    101.27 o 
  -2   7   9     2401.83     2409.84    129.18 o 
  -1   7   9     1550.30     1633.09    109.23 o 
   0   7   9     1092.31     1011.43    106.32 o 
   1   7   9      954.92     1036.55    103.38 o 
   2   7   9     1330.15     1466.01    118.36 o 
   3   7   9      956.11      940.04    137.28 o 
   4   7   9      871.94      774.82    137.24 o 
  -8   8   9      467.41      479.65    138.93 o 
  -7   8   9      227.14      230.40    120.99 o 
  -6   8   9      276.86      431.19    104.46 o 
  -5   8   9      152.32      394.15     93.93 o 
  -4   8   9      171.00      353.20     81.35 o 
  -3   8   9      138.40      257.60     81.16 o 
  -2   8   9      134.74      215.48     82.20 o 
  -1   8   9       60.38       40.91     67.64 o 
   0   8   9      230.76      265.11     91.07 o 
   1   8   9       21.99      121.92     95.89 o 
   2   8   9        1.13      328.38    106.56 o 
   3   8   9        6.46      121.49     96.06 o 
  -7   9   9       15.53       58.77    109.64 o 
  -6   9   9        4.11      105.98    104.64 o 
  -5   9   9       37.01      110.12     81.93 o 
  -4   9   9       34.38       84.44    111.50 o 
  -3   9   9        0.33       62.83     75.00 o 
  -2   9   9        1.81       -3.34     78.67 o 
  -1   9   9      146.78      136.82     83.64 o 
   0   9   9        0.14       34.77     69.10 o 
   1   9   9       17.94      -34.74     74.96 o 
   2   9   9       23.43      237.00    117.62 o 
  -5  10   9        6.59       52.74    117.73 o 
  -4  10   9        6.24      -13.24     72.39 o 
  -3  10   9       20.72       -4.46     69.28 o 
  -2  10   9       84.67      181.13    105.46 o 
  -1  10   9       15.26        7.24     80.14 o 
   0  10   9       64.91      134.38    113.12 o 
 -11   0  10     1507.90     1330.99    161.32 o 
 -10   0  10     2686.00     2528.82    205.14 o 
  -9   0  10     3427.57     3587.79    213.56 o 
  -8   0  10     3191.17     3364.06    192.42 o 
  -7   0  10     3082.08     2660.23    175.80 o 
  -6   0  10     2312.03     2373.63    209.60 o 
  -5   0  10     2810.08     2856.42    115.20 o 
  -4   0  10     4956.61     5063.50    244.34 o 
  -3   0  10     7149.96     7071.17    186.31 o 
  -2   0  10     4328.09     4153.53    140.60 o 
  -1   0  10     3481.30     3404.32    133.08 o 
   0   0  10     2327.69     2308.42    117.47 o 
   1   0  10     1317.57     1473.16    148.09 o 
   2   0  10     1189.89     1186.24    141.26 o 
   3   0  10      910.59      946.87    141.23 o 
   4   0  10     1149.24     1190.52    170.33 o 
   5   0  10      935.01      906.80    174.58 o 
 -11   1  10        7.82      -23.77     91.36 o 
 -10   1  10        5.65       33.36     67.95 o 
  -9   1  10        5.11       64.69     66.82 o 
  -8   1  10        0.01       -5.53     53.72 o 
  -7   1  10       78.82       74.19     52.24 o 
  -6   1  10        8.09      113.34     59.48 o 
  -5   1  10      361.08      420.04     58.28 o 
  -4   1  10      674.64      712.54     53.00 o 
  -3   1  10      685.61      741.71     53.98 o 
  -2   1  10       37.16      143.64     41.58 o 
  -1   1  10      108.84      167.39     71.83 o 
   0   1  10      158.85      173.78     50.48 o 
   1   1  10      355.53      413.93     62.12 o 
   2   1  10      214.17      201.22    103.94 o 
   3   1  10      258.20      319.80     86.79 o 
   4   1  10      181.84      378.43    163.16 o 
   5   1  10      311.22      423.16    104.87 o 
 -11   2  10       93.69       59.08     97.62 o 
 -10   2  10      111.40      244.13     90.13 o 
  -9   2  10       92.33      239.01     63.19 o 
  -8   2  10      238.76      362.24     93.59 o 
  -7   2  10      462.26      520.00     63.45 o 
  -6   2  10       44.95       -4.06     42.90 o 
  -5   2  10      200.83      287.17     52.98 o 
  -4   2  10      127.93      150.87     46.97 o 
  -3   2  10      193.27      270.16     56.69 o 
  -2   2  10        0.19       40.21     44.30 o 
  -1   2  10      107.07      144.10     48.10 o 
   0   2  10      172.56      255.22     56.65 o 
   1   2  10       51.39      147.31     66.49 o 
   2   2  10        1.62       38.40     51.80 o 
   3   2  10        3.89       36.47    145.88 o 
   4   2  10      163.97      228.29    133.03 o 
   5   2  10        0.14       -5.20     79.25 o 
 -11   3  10        7.18      -14.24    104.59 o 
 -10   3  10      197.43      255.07    141.09 o 
  -9   3  10        1.84       38.97     57.38 o 
  -8   3  10      100.69       67.01     78.37 o 
  -7   3  10      175.12      250.57     62.98 o 
  -6   3  10      115.18       75.86     50.47 o 
  -5   3  10       37.00       67.13     51.04 o 
  -4   3  10      557.64      565.00     62.12 o 
  -3   3  10        3.45      174.34     82.60 o 
  -2   3  10        1.08      115.95     57.65 o 
  -1   3  10      261.33      304.00     61.28 o 
   0   3  10       51.71      178.84     55.47 o 
   1   3  10        0.72       56.19     65.69 o 
   2   3  10      116.75      138.05     68.26 o 
   3   3  10      110.75      171.38     84.21 o 
   4   3  10       12.23      154.53     90.40 o 
 -10   4  10     1043.64      961.84    112.90 o 
  -9   4  10      847.58     1043.94     92.73 o 
  -8   4  10     2259.86     2400.65    117.82 o 
  -7   4  10     1560.82     1501.55     92.01 o 
  -6   4  10     1737.39     1680.78     91.19 o 
  -5   4  10     1911.35     1826.50     94.80 o 
  -4   4  10     3296.32     3409.05    140.50 o 
  -3   4  10     1073.64     1057.39     95.25 o 
  -2   4  10     2335.37     2197.55    116.18 o 
  -1   4  10     2018.51     2098.61    119.14 o 
   0   4  10     1602.51     1585.57    110.64 o 
   1   4  10     1359.94     1289.67     91.54 o 
   2   4  10     1141.82     1025.98     89.54 o 
   3   4  10      665.73      492.71     94.51 o 
   4   4  10      611.04      722.22    135.07 o 
 -10   5  10        6.71      -25.83     73.04 o 
  -9   5  10       39.82      174.07     82.54 o 
  -8   5  10       53.55      232.66     70.11 o 
  -7   5  10        7.87       83.61     80.96 o 
  -6   5  10        4.43       64.05     52.31 o 
  -5   5  10        0.27       13.00     58.92 o 
  -4   5  10      181.87      263.22    110.97 o 
  -3   5  10      121.97      224.01     80.90 o 
  -2   5  10       45.89      231.60     74.56 o 
  -1   5  10       49.34       66.92     65.51 o 
   0   5  10       75.97      172.36     90.11 o 
   1   5  10      178.94      185.67     75.66 o 
   2   5  10      157.45      248.16     83.01 o 
   3   5  10      178.70      177.26     88.15 o 
   4   5  10      141.46      -23.88    112.50 o 
  -9   6  10      326.10      262.46    109.50 o 
  -8   6  10      601.78      635.53     94.89 o 
  -7   6  10       77.77      208.61     99.58 o 
  -6   6  10      198.91      309.76     94.20 o 
  -5   6  10      253.74      153.61     76.18 o 
  -4   6  10      455.07      533.28     87.09 o 
  -3   6  10      362.14      367.83     88.50 o 
  -2   6  10      721.12     1044.41    179.64 o 
  -1   6  10      208.45      424.75     87.53 o 
   0   6  10      248.66      312.70     89.88 o 
   1   6  10      225.69      333.01     88.38 o 
   2   6  10      190.00      281.05     85.31 o 
   3   6  10      149.33      220.58    120.89 o 
  -8   7  10        0.14      259.56    173.45 o 
  -7   7  10       94.92      134.98     79.39 o 
  -6   7  10      135.76       62.83     81.11 o 
  -5   7  10       55.79      119.96     91.24 o 
  -4   7  10        1.86      105.49    135.46 o 
  -3   7  10       97.85      148.75     81.53 o 
  -2   7  10      227.43      231.57     89.68 o 
  -1   7  10      176.62      126.62    122.87 o 
   0   7  10        0.14      100.45     96.31 o 
   1   7  10       56.10      140.33     88.34 o 
   2   7  10      120.69      169.86     99.02 o 
  -7   8  10      713.61      509.29    123.90 o 
  -6   8  10      791.41      753.07    105.84 o 
  -5   8  10      778.26      852.88    142.51 o 
  -4   8  10      745.04      840.85    114.05 o 
  -3   8  10      596.59      624.50    102.78 o 
  -2   8  10      996.12      807.63    107.77 o 
  -1   8  10      612.15      572.67    105.87 o 
   0   8  10      168.93      350.22    111.79 o 
   1   8  10      256.29      337.90    121.11 o 
  -5   9  10       75.14      124.10     89.85 o 
  -4   9  10       40.98       65.97     82.25 o 
  -3   9  10      105.34      259.32    117.85 o 
  -2   9  10       23.09       58.24    118.49 o 
  -1   9  10      283.77      519.83    115.89 o 
 -10   1  11      185.82      239.85     88.47 o 
  -9   1  11      331.07      289.17     89.39 o 
  -8   1  11      256.20      421.04    101.49 o 
  -7   1  11        7.31       83.94     75.69 o 
  -6   1  11      252.73      363.43     63.75 o 
  -5   1  11      814.29      808.83     95.87 o 
  -4   1  11       11.45       37.59     44.87 o 
  -3   1  11        3.00       50.45     56.42 o 
  -2   1  11      615.97      625.74     75.83 o 
  -1   1  11       63.15      148.05     59.29 o 
   0   1  11       25.74      102.95     67.21 o 
   1   1  11      128.58      135.88     85.40 o 
   2   1  11      120.15      107.41     78.84 o 
   3   1  11       43.53       81.23     83.00 o 
 -10   2  11      271.44      291.55    111.06 o 
  -9   2  11      548.32      534.86     98.20 o 
  -8   2  11     1040.04     1030.34    100.21 o 
  -7   2  11      916.52      848.09    106.66 o 
  -6   2  11     1210.18     1101.88     82.77 o 
  -5   2  11     1077.13     1055.54     80.39 o 
  -4   2  11     1441.93     1379.32     83.29 o 
  -3   2  11     1009.99      988.65    135.76 o 
  -2   2  11     1916.40     1953.20    111.75 o 
  -1   2  11     2272.32     2112.20     99.63 o 
   0   2  11     1958.85     1793.71    101.63 o 
   1   2  11     1341.34     1516.98    131.42 o 
   2   2  11     1056.24      942.91    113.57 o 
   3   2  11      939.05      992.87    120.75 o 
 -10   3  11      310.27      593.54    123.32 o 
  -9   3  11      545.38      648.82    100.94 o 
  -8   3  11      528.08      553.66     82.66 o 
  -7   3  11      793.86      730.36     79.86 o 
  -6   3  11      580.75      583.93     71.11 o 
  -5   3  11      812.63      874.52     92.02 o 
  -4   3  11      765.23      678.76     84.98 o 
  -3   3  11       43.42       55.66     69.12 o 
  -2   3  11       62.84      136.54     67.39 o 
  -1   3  11      241.20      389.20     86.90 o 
   0   3  11      678.70      720.54     91.78 o 
   1   3  11      142.29      104.45     68.50 o 
   2   3  11      261.06      314.70     90.83 o 
   3   3  11       64.14      241.44    162.37 o 
  -9   4  11       52.36       65.58    139.19 o 
  -8   4  11       80.40      103.85     88.79 o 
  -7   4  11       71.31      130.93     79.85 o 
  -6   4  11       30.08      147.77     97.24 o 
  -5   4  11       80.29      -13.18     59.19 o 
  -4   4  11       92.01       41.69     63.33 o 
  -3   4  11        9.44      134.85     69.37 o 
  -2   4  11       92.99      174.35     89.98 o 
  -1   4  11      142.17      360.71     92.96 o 
   0   4  11      128.08       60.90     69.21 o 
   1   4  11       76.09      112.55     76.48 o 
   2   4  11       30.91      210.38    310.36 o 
  -9   5  11        2.42      122.69    129.75 o 
  -8   5  11      187.99      120.81     81.26 o 
  -7   5  11      210.24      309.19     88.01 o 
  -6   5  11        2.62       57.43     73.84 o 
  -5   5  11        9.42      151.72     82.20 o 
  -4   5  11       32.34      169.86     80.42 o 
  -3   5  11        9.67      -32.58     87.87 o 
  -2   5  11        0.08       48.12     84.08 o 
  -1   5  11       19.56      142.99     85.11 o 
   0   5  11        7.43       99.47    102.48 o 
   1   5  11      143.56      139.21     80.13 o 
   2   5  11        0.22      157.11    154.43 o 
  -8   6  11      703.58      641.10    193.26 o 
  -7   6  11      529.64      481.23    107.78 o 
  -6   6  11      407.63      408.62    116.09 o 
  -5   6  11      539.81      661.24    110.57 o 
  -4   6  11      925.15     1050.39    129.08 o 
  -3   6  11      818.07      683.02    102.20 o 
  -2   6  11      931.64     1045.04    149.27 o 
  -1   6  11     1076.72     1092.16    120.87 o 
   0   6  11      499.52      524.50     99.46 o 
   1   6  11      661.99      642.09    115.84 o 
  -7   7  11      410.07      597.27    251.85 o 
  -6   7  11      592.57      687.30    113.76 o 
  -5   7  11      506.67      582.59    110.23 o 
  -4   7  11      400.35      476.57    101.38 o 
  -3   7  11      295.76      686.38    173.73 o 
  -2   7  11      490.38      656.85    142.25 o 
  -1   7  11      323.85      493.38    110.06 o 
   0   7  11      104.25      235.29     97.53 o 
  -4   8  11      184.06       34.87     83.99 o 
  -3   8  11      247.08      439.29    115.62 o 
  -9   0  12      595.73      584.18    175.85 o 
  -8   0  12       34.38      258.28    177.08 o 
  -7   0  12        1.14      414.36    165.48 o 
  -6   0  12      131.11      213.69    105.79 o 
  -5   0  12       20.11      155.32    175.24 o 
  -4   0  12       76.21       86.98     86.93 o 
  -2   0  12      200.75       18.35     80.06 o 
  -1   0  12      184.59      284.01    115.62 o 
   0   0  12      209.15      192.42    137.23 o 
   1   0  12      206.85      -22.69     99.04 o 
  -9   1  12      387.26      475.41    133.03 o 
  -8   1  12      628.28      638.65    109.26 o 
  -7   1  12      333.95      366.79     84.82 o 
  -6   1  12      507.83      671.29     90.89 o 
  -5   1  12      520.27      487.98     80.64 o 
  -4   1  12     1414.32     1301.77    121.40 o 
  -3   1  12      316.59      537.61     83.23 o 
  -2   1  12      739.92      656.64    113.92 o 
  -1   1  12      504.83      534.90    109.77 o 
   0   1  12      389.49      358.87    112.81 o 
   1   1  12      286.71      164.36    103.28 o 
  -8   2  12       35.70      122.75     79.95 o 
  -7   2  12       85.22      235.35     81.18 o 
  -6   2  12       39.88      303.37    101.62 o 
  -5   2  12       17.88       66.04     66.34 o 
  -4   2  12        0.20       37.56     60.94 o 
  -3   2  12       10.43       59.36     65.07 o 
  -2   2  12      143.85      263.12     96.96 o 
  -1   2  12       50.30      147.55     92.99 o 
   0   2  12        6.25       36.23     91.82 o 
   1   2  12        0.03      -58.85     97.15 o 
  -8   3  12      149.15      154.58    158.40 o 
  -7   3  12      431.84      418.87    109.85 o 
  -6   3  12      334.30      450.46     91.44 o 
  -5   3  12      442.38      382.96     89.17 o 
  -4   3  12      194.74      101.16     64.79 o 
  -3   3  12      173.96      308.54    115.40 o 
  -2   3  12       78.25       84.89     73.57 o 
  -1   3  12      215.73      159.96     84.95 o 
   0   3  12      130.42      246.20    113.99 o 
   1   3  12      181.21      192.10    117.68 o 
  -7   4  12       16.27      128.69    101.45 o 
  -6   4  12        0.60      163.81     86.24 o 
  -5   4  12        0.79      148.92     80.61 o 
  -4   4  12       56.66       42.28     67.91 o 
  -3   4  12        2.25      119.55     92.20 o 
  -2   4  12       68.87       79.05     80.91 o 
  -1   4  12       95.80      180.25     85.89 o 
   0   4  12       74.09      156.29    102.12 o 
  -7   5  12      992.05     1020.96    264.88 o 
  -6   5  12      940.38      891.85    112.71 o 
  -5   5  12     1146.68     1096.87    124.60 o 
  -4   5  12      901.10     1216.40    120.51 o 
  -3   5  12     1044.17      910.84    120.11 o 
  -2   5  12      868.50     1057.91    119.19 o 
  -1   5  12      388.10      462.86    100.96 o 
  -5   6  12        3.79      149.04    115.38 o 
  -4   6  12        0.79        6.66     71.48 o 
  -3   6  12       19.63      -37.82     81.00 o 
  -6   1  13       59.36       34.64     87.21 o 
  -5   1  13       82.94       71.65    131.47 o 
  -4   1  13      257.80       38.62    161.11 o 
  -3   1  13       53.05      -10.18    106.75 o 
  -2   1  13       46.07      153.77    133.48 o 
  -6   2  13      827.74      748.33    127.18 o 
  -5   2  13      965.87      976.77    189.68 o 
  -4   2  13      379.91      458.07    155.78 o 
  -3   2  13      365.45      339.53    145.67 o 
  -2   2  13      622.98      572.11    167.46 o 
  -4   3  13      127.93       35.68     89.59 o 
                                                 
